# Supplementary material for: Data-driven modelling of mutational hotspots and in silico predictors in hypertrophic cardiomyopathy
Source: J Med Genet. 2020 Jul 30;58(8):556–64. doi: 10.1136/jmedgenet-2020-106922 (PMC8327322; doi:10.1136/jmedgenet-2020-106922)
Supplement: Supplementary data [file jmedgenet-2020-106922supp004.txt]

gene	chr	pos	ref	alt	protein_position	exon	txconsq	pconsq	hotspot_OR	hotspot_lwr	hotspot_upr	hotspot+_OR	hotspot+_lwr	hotspot+_upr
MYBPC3	11	47374194	G	A	2	1/35	c.5C>T	p.Pro2Leu	0.468	0.146	1.51	0.0476	0.0065	0.349
MYBPC3	11	47374194	G	C	2	1/35	c.5C>G	p.Pro2Arg	0.468	0.146	1.51	0.618	0.117	3.27
MYBPC3	11	47374194	G	T	2	1/35	c.5C>A	p.Pro2His	0.468	0.146	1.51	0.125	0.0225	0.699
MYBPC3	11	47374195	G	T	2	1/35	c.4C>A	p.Pro2Thr	0.468	0.146	1.51	0.549	0.108	2.79
MYBPC3	11	47374195	G	A	2	1/35	c.4C>T	p.Pro2Ser	0.468	0.146	1.51	1.11	0.229	5.42
MYBPC3	11	47374195	G	C	2	1/35	c.4C>G	p.Pro2Ala	0.468	0.146	1.51	0.919	0.186	4.53
MYBPC3	11	47374190	C	A	3	1/35	c.9G>T	p.Glu3Asp	0.472	0.148	1.51	0.257	0.047	1.41
MYBPC3	11	47374190	C	G	3	1/35	c.9G>C	p.Glu3Asp	0.472	0.148	1.51	0.22	0.0401	1.21
MYBPC3	11	47374192	C	G	3	1/35	c.7G>C	p.Glu3Gln	0.472	0.148	1.51	0.29	0.0521	1.62
MYBPC3	11	47374192	C	T	3	1/35	c.7G>A	p.Glu3Lys	0.472	0.148	1.51	0.333	0.0645	1.72
MYBPC3	11	47374191	T	A	3	1/35	c.8A>T	p.Glu3Val	0.472	0.148	1.51	1.79	0.312	10.3
MYBPC3	11	47374191	T	C	3	1/35	c.8A>G	p.Glu3Gly	0.472	0.148	1.51	0.59	0.112	3.1
MYBPC3	11	47374191	T	G	3	1/35	c.8A>C	p.Glu3Ala	0.472	0.148	1.51	0.519	0.105	2.57
MYBPC3	11	47374188	G	A	4	1/35	c.11C>T	p.Pro4Leu	0.476	0.151	1.51	0.751	0.138	4.08
MYBPC3	11	47374188	G	C	4	1/35	c.11C>G	p.Pro4Arg	0.476	0.151	1.51	1.56	0.292	8.31
MYBPC3	11	47374188	G	T	4	1/35	c.11C>A	p.Pro4Gln	0.476	0.151	1.51	0.858	0.167	4.42
MYBPC3	11	47374189	G	A	4	1/35	c.10C>T	p.Pro4Ser	0.476	0.151	1.51	0.244	0.0423	1.41
MYBPC3	11	47374189	G	C	4	1/35	c.10C>G	p.Pro4Ala	0.476	0.151	1.51	0.336	0.0575	1.96
MYBPC3	11	47374189	G	T	4	1/35	c.10C>A	p.Pro4Thr	0.476	0.151	1.51	0.434	0.0767	2.46
MYBPC3	11	47374185	C	A	5	1/35	c.14G>T	p.Gly5Val	0.481	0.153	1.51	0.368	0.0599	2.26
MYBPC3	11	47374185	C	G	5	1/35	c.14G>C	p.Gly5Ala	0.481	0.153	1.51	0.409	0.0686	2.44
MYBPC3	11	47374185	C	T	5	1/35	c.14G>A	p.Gly5Glu	0.481	0.153	1.51	0.639	0.107	3.82
MYBPC3	11	47374186	C	G	5	1/35	c.13G>C	p.Gly5Arg	0.481	0.153	1.51	0.645	0.114	3.65
MYBPC3	11	47374186	C	A	5	1/35	c.13G>T	p.Gly5Trp	0.481	0.153	1.51	0.155	0.0274	0.876
MYBPC3	11	47374186	C	T	5	1/35	c.13G>A	p.Gly5Arg	0.481	0.153	1.51	0.743	0.13	4.25
MYBPC3	11	47374181	C	A	6	1/35	c.18G>T	p.Lys6Asn	0.485	0.156	1.51	0.454	0.0932	2.21
MYBPC3	11	47374181	C	G	6	1/35	c.18G>C	p.Lys6Asn	0.485	0.156	1.51	0.454	0.0932	2.21
MYBPC3	11	47374182	T	A	6	1/35	c.17A>T	p.Lys6Met	0.485	0.156	1.51	0.98	0.219	4.37
MYBPC3	11	47374182	T	C	6	1/35	c.17A>G	p.Lys6Arg	0.485	0.156	1.51	2	0.388	10.3
MYBPC3	11	47374182	T	G	6	1/35	c.17A>C	p.Lys6Thr	0.485	0.156	1.51	0.829	0.176	3.9
MYBPC3	11	47374183	T	C	6	1/35	c.16A>G	p.Lys6Glu	0.485	0.156	1.51	1.17	0.237	5.82
MYBPC3	11	47374183	T	G	6	1/35	c.16A>C	p.Lys6Gln	0.485	0.156	1.51	1.6	0.319	8.03
MYBPC3	11	47374178	C	A	7	1/35	c.21G>T	p.Lys7Asn	0.489	0.159	1.51	0.375	0.0678	2.07
MYBPC3	11	47374178	C	G	7	1/35	c.21G>C	p.Lys7Asn	0.489	0.159	1.51	0.383	0.0694	2.11
MYBPC3	11	47374179	T	A	7	1/35	c.20A>T	p.Lys7Met	0.489	0.159	1.51	0.537	0.114	2.53
MYBPC3	11	47374179	T	C	7	1/35	c.20A>G	p.Lys7Arg	0.489	0.159	1.51	0.237	0.0397	1.41
MYBPC3	11	47374179	T	G	7	1/35	c.20A>C	p.Lys7Thr	0.489	0.159	1.51	0.377	0.0717	1.99
MYBPC3	11	47374180	T	C	7	1/35	c.19A>G	p.Lys7Glu	0.489	0.159	1.51	0.113	0.0206	0.615
MYBPC3	11	47374180	T	G	7	1/35	c.19A>C	p.Lys7Gln	0.489	0.159	1.51	0.155	0.0284	0.85
MYBPC3	11	47374176	G	A	8	1/35	c.23C>T	p.Pro8Leu	0.493	0.161	1.51	0.889	0.158	5.01
MYBPC3	11	47374176	G	C	8	1/35	c.23C>G	p.Pro8Arg	0.493	0.161	1.51	0.0818	0.0151	0.445
MYBPC3	11	47374176	G	T	8	1/35	c.23C>A	p.Pro8Gln	0.493	0.161	1.51	0.276	0.0514	1.48
MYBPC3	11	47374177	G	A	8	1/35	c.22C>T	p.Pro8Ser	0.493	0.161	1.51	0.334	0.0588	1.89
MYBPC3	11	47374177	G	C	8	1/35	c.22C>G	p.Pro8Ala	0.493	0.161	1.51	0.217	0.0373	1.27
MYBPC3	11	47374177	G	T	8	1/35	c.22C>A	p.Pro8Thr	0.493	0.161	1.51	0.175	0.0288	1.07
MYBPC3	11	47373056	A	G	9	2/35	c.26T>C	p.Val9Ala	0.498	0.164	1.51	0.293	0.0504	1.7
MYBPC3	11	47373056	A	C	9	2/35	c.26T>G	p.Val9Gly	0.498	0.164	1.51	1.15	0.213	6.26
MYBPC3	11	47373056	A	T	9	2/35	c.26T>A	p.Val9Asp	0.498	0.164	1.51	0.89	0.178	4.46
MYBPC3	11	47374174	C	G	9	1/35	c.25G>C	p.Val9Leu	0.498	0.164	1.51	0.169	0.0279	1.03
MYBPC3	11	47374174	C	A	9	1/35	c.25G>T	p.Val9Phe	0.498	0.164	1.51	0.221	0.0446	1.09
MYBPC3	11	47374174	C	T	9	1/35	c.25G>A	p.Val9Ile	0.498	0.164	1.51	0.388	0.0719	2.09
MYBPC3	11	47373054	A	C	10	2/35	c.28T>G	p.Ser10Ala	0.502	0.167	1.51	0.156	0.0322	0.76
MYBPC3	11	47373054	A	G	10	2/35	c.28T>C	p.Ser10Pro	0.502	0.167	1.51	0.198	0.0398	0.988
MYBPC3	11	47373054	A	T	10	2/35	c.28T>A	p.Ser10Thr	0.502	0.167	1.51	0.0861	0.0167	0.445
MYBPC3	11	47373053	G	A	10	2/35	c.29C>T	p.Ser10Leu	0.502	0.167	1.51	0.569	0.124	2.61
MYBPC3	11	47373051	C	A	11	2/35	c.31G>T	p.Ala11Ser	0.506	0.17	1.51	0.0841	0.0149	0.475
MYBPC3	11	47373051	C	G	11	2/35	c.31G>C	p.Ala11Pro	0.506	0.17	1.51	0.556	0.111	2.78
MYBPC3	11	47373051	C	T	11	2/35	c.31G>A	p.Ala11Thr	0.506	0.17	1.51	0.226	0.0437	1.17
MYBPC3	11	47373050	G	A	11	2/35	c.32C>T	p.Ala11Val	0.506	0.17	1.51	0.28	0.0555	1.42
MYBPC3	11	47373050	G	C	11	2/35	c.32C>G	p.Ala11Gly	0.506	0.17	1.51	0.244	0.0464	1.28
MYBPC3	11	47373050	G	T	11	2/35	c.32C>A	p.Ala11Asp	0.506	0.17	1.51	1.65	0.336	8.11
MYBPC3	11	47373046	A	C	12	2/35	c.36T>G	p.Phe12Leu	0.511	0.173	1.51	1.41	0.271	7.33
MYBPC3	11	47373046	A	T	12	2/35	c.36T>A	p.Phe12Leu	0.511	0.173	1.51	1.43	0.274	7.43
MYBPC3	11	47373047	A	G	12	2/35	c.35T>C	p.Phe12Ser	0.511	0.173	1.51	0.245	0.0438	1.37
MYBPC3	11	47373047	A	C	12	2/35	c.35T>G	p.Phe12Cys	0.511	0.173	1.51	0.424	0.0746	2.41
MYBPC3	11	47373047	A	T	12	2/35	c.35T>A	p.Phe12Tyr	0.511	0.173	1.51	0.233	0.0428	1.27
MYBPC3	11	47373048	A	C	12	2/35	c.34T>G	p.Phe12Val	0.511	0.173	1.51	0.554	0.107	2.86
MYBPC3	11	47373048	A	G	12	2/35	c.34T>C	p.Phe12Leu	0.511	0.173	1.51	1.8	0.35	9.25
MYBPC3	11	47373048	A	T	12	2/35	c.34T>A	p.Phe12Ile	0.511	0.173	1.51	2.93	0.6	14.3
MYBPC3	11	47373044	C	A	13	2/35	c.38G>T	p.Ser13Ile	0.515	0.176	1.51	0.058	0.0102	0.331
MYBPC3	11	47373044	C	G	13	2/35	c.38G>C	p.Ser13Thr	0.515	0.176	1.51	0.107	0.016	0.716
MYBPC3	11	47373044	C	T	13	2/35	c.38G>A	p.Ser13Asn	0.515	0.176	1.51	0.432	0.0775	2.41
MYBPC3	11	47373043	G	C	13	2/35	c.39C>G	p.Ser13Arg	0.515	0.176	1.51	0.0424	0.00751	0.24
MYBPC3	11	47373043	G	T	13	2/35	c.39C>A	p.Ser13Arg	0.515	0.176	1.51	0.0421	0.00744	0.238
MYBPC3	11	47373045	T	A	13	2/35	c.37A>T	p.Ser13Cys	0.515	0.176	1.51	0.148	0.0276	0.795
MYBPC3	11	47373045	T	C	13	2/35	c.37A>G	p.Ser13Gly	0.515	0.176	1.51	0.268	0.0476	1.51
MYBPC3	11	47373045	T	G	13	2/35	c.37A>C	p.Ser13Arg	0.515	0.176	1.51	0.0418	0.007	0.25
MYBPC3	11	47373040	C	A	14	2/35	c.42G>T	p.Lys14Asn	0.52	0.179	1.51	0.61	0.129	2.89
MYBPC3	11	47373040	C	G	14	2/35	c.42G>C	p.Lys14Asn	0.52	0.179	1.51	0.622	0.132	2.94
MYBPC3	11	47373041	T	C	14	2/35	c.41A>G	p.Lys14Arg	0.52	0.179	1.51	0.603	0.118	3.09
MYBPC3	11	47373041	T	A	14	2/35	c.41A>T	p.Lys14Met	0.52	0.179	1.51	0.62	0.124	3.1
MYBPC3	11	47373041	T	G	14	2/35	c.41A>C	p.Lys14Thr	0.52	0.179	1.51	1.6	0.37	6.89
MYBPC3	11	47373042	T	C	14	2/35	c.40A>G	p.Lys14Glu	0.52	0.179	1.51	0.529	0.11	2.53
MYBPC3	11	47373042	T	G	14	2/35	c.40A>C	p.Lys14Gln	0.52	0.179	1.51	0.25	0.0508	1.23
MYBPC3	11	47373037	C	A	15	2/35	c.45G>T	p.Lys15Asn	0.524	0.182	1.51	0.602	0.128	2.82
MYBPC3	11	47373037	C	G	15	2/35	c.45G>C	p.Lys15Asn	0.524	0.182	1.51	0.598	0.128	2.8
MYBPC3	11	47373038	T	A	15	2/35	c.44A>T	p.Lys15Met	0.524	0.182	1.51	0.799	0.168	3.8
MYBPC3	11	47373038	T	C	15	2/35	c.44A>G	p.Lys15Arg	0.524	0.182	1.51	0.277	0.0574	1.34
MYBPC3	11	47373038	T	G	15	2/35	c.44A>C	p.Lys15Thr	0.524	0.182	1.51	1.08	0.234	4.96
MYBPC3	11	47373039	T	C	15	2/35	c.43A>G	p.Lys15Glu	0.524	0.182	1.51	0.792	0.152	4.13
MYBPC3	11	47373039	T	G	15	2/35	c.43A>C	p.Lys15Gln	0.524	0.182	1.51	0.462	0.0938	2.27
MYBPC3	11	47373035	G	A	16	2/35	c.47C>T	p.Pro16Leu	0.529	0.185	1.51	0.0262	0.00388	0.177
MYBPC3	11	47373035	G	C	16	2/35	c.47C>G	p.Pro16Arg	0.529	0.185	1.51	0.149	0.0299	0.745
MYBPC3	11	47373035	G	T	16	2/35	c.47C>A	p.Pro16Gln	0.529	0.185	1.51	0.116	0.0235	0.57
MYBPC3	11	47373036	G	A	16	2/35	c.46C>T	p.Pro16Ser	0.529	0.185	1.51	0.146	0.0309	0.688
MYBPC3	11	47373036	G	C	16	2/35	c.46C>G	p.Pro16Ala	0.529	0.185	1.51	0.222	0.0464	1.06
MYBPC3	11	47373036	G	T	16	2/35	c.46C>A	p.Pro16Thr	0.529	0.185	1.51	1.14	0.257	5.08
MYBPC3	11	47373032	C	T	17	2/35	c.50G>A	p.Arg17Gln	0.534	0.188	1.51	0.0585	0.0107	0.319
MYBPC3	11	47373032	C	A	17	2/35	c.50G>T	p.Arg17Leu	0.534	0.188	1.51	2.73	0.631	11.8
MYBPC3	11	47373032	C	G	17	2/35	c.50G>C	p.Arg17Pro	0.534	0.188	1.51	0.84	0.189	3.73
MYBPC3	11	47373033	G	A	17	2/35	c.49C>T	p.Arg17Trp	0.534	0.188	1.51	0.0947	0.0173	0.519
MYBPC3	11	47373033	G	C	17	2/35	c.49C>G	p.Arg17Gly	0.534	0.188	1.51	1.09	0.242	4.91
MYBPC3	11	47373030	A	C	18	2/35	c.52T>G	p.Ser18Ala	0.538	0.192	1.51	1.62	0.278	9.5
MYBPC3	11	47373030	A	G	18	2/35	c.52T>C	p.Ser18Pro	0.538	0.192	1.51	0.626	0.129	3.03
MYBPC3	11	47373030	A	T	18	2/35	c.52T>A	p.Ser18Thr	0.538	0.192	1.51	0.442	0.0798	2.45
MYBPC3	11	47373029	G	A	18	2/35	c.53C>T	p.Ser18Leu	0.538	0.192	1.51	0.461	0.0867	2.45
MYBPC3	11	47373026	A	G	19	2/35	c.56T>C	p.Val19Ala	0.543	0.195	1.51	0.295	0.0564	1.54
MYBPC3	11	47373026	A	C	19	2/35	c.56T>G	p.Val19Gly	0.543	0.195	1.51	0.0224	0.0037	0.135
MYBPC3	11	47373026	A	T	19	2/35	c.56T>A	p.Val19Glu	0.543	0.195	1.51	0.183	0.0358	0.938
MYBPC3	11	47373027	C	A	19	2/35	c.55G>T	p.Val19Leu	0.543	0.195	1.51	0.18	0.0385	0.845
MYBPC3	11	47373027	C	G	19	2/35	c.55G>C	p.Val19Leu	0.543	0.195	1.51	0.175	0.0375	0.82
MYBPC3	11	47373027	C	T	19	2/35	c.55G>A	p.Val19Met	0.543	0.195	1.51	0.324	0.0659	1.59
MYBPC3	11	47373024	C	G	20	2/35	c.58G>C	p.Glu20Gln	0.548	0.198	1.52	0.095	0.0192	0.47
MYBPC3	11	47373024	C	T	20	2/35	c.58G>A	p.Glu20Lys	0.548	0.198	1.52	0.115	0.0224	0.589
MYBPC3	11	47373022	T	A	20	2/35	c.60A>T	p.Glu20Asp	0.548	0.198	1.52	0.0662	0.0126	0.348
MYBPC3	11	47373022	T	G	20	2/35	c.60A>C	p.Glu20Asp	0.548	0.198	1.52	0.0676	0.0129	0.355
MYBPC3	11	47373023	T	A	20	2/35	c.59A>T	p.Glu20Val	0.548	0.198	1.52	0.439	0.101	1.91
MYBPC3	11	47373023	T	C	20	2/35	c.59A>G	p.Glu20Gly	0.548	0.198	1.52	0.0366	0.00727	0.184
MYBPC3	11	47373023	T	G	20	2/35	c.59A>C	p.Glu20Ala	0.548	0.198	1.52	0.294	0.0676	1.28
MYBPC3	11	47373020	A	C	21	2/35	c.62T>G	p.Val21Gly	0.553	0.202	1.52	0.413	0.0744	2.3
MYBPC3	11	47373020	A	G	21	2/35	c.62T>C	p.Val21Ala	0.553	0.202	1.52	0.0566	0.0136	0.236
MYBPC3	11	47373020	A	T	21	2/35	c.62T>A	p.Val21Glu	0.553	0.202	1.52	0.0943	0.0202	0.441
MYBPC3	11	47373021	C	A	21	2/35	c.61G>T	p.Val21Leu	0.553	0.202	1.52	1.22	0.294	5.07
MYBPC3	11	47373021	C	G	21	2/35	c.61G>C	p.Val21Leu	0.553	0.202	1.52	1.22	0.294	5.07
MYBPC3	11	47373021	C	T	21	2/35	c.61G>A	p.Val21Met	0.553	0.202	1.52	0.0493	0.00947	0.256
MYBPC3	11	47373018	C	A	22	2/35	c.64G>T	p.Ala22Ser	0.558	0.205	1.52	0.0595	0.0134	0.264
MYBPC3	11	47373018	C	G	22	2/35	c.64G>C	p.Ala22Pro	0.558	0.205	1.52	0.118	0.0257	0.54
MYBPC3	11	47373018	C	T	22	2/35	c.64G>A	p.Ala22Thr	0.558	0.205	1.52	0.127	0.0259	0.62
MYBPC3	11	47373017	G	A	22	2/35	c.65C>T	p.Ala22Val	0.558	0.205	1.52	0.121	0.0271	0.536
MYBPC3	11	47373017	G	C	22	2/35	c.65C>G	p.Ala22Gly	0.558	0.205	1.52	0.135	0.029	0.63
MYBPC3	11	47373017	G	T	22	2/35	c.65C>A	p.Ala22Asp	0.558	0.205	1.52	0.0338	0.00661	0.173
MYBPC3	11	47373015	C	T	23	2/35	c.67G>A	p.Ala23Thr	0.563	0.208	1.52	0.294	0.0626	1.38
MYBPC3	11	47373015	C	G	23	2/35	c.67G>C	p.Ala23Pro	0.563	0.208	1.52	0.0385	0.00783	0.19
MYBPC3	11	47373015	C	A	23	2/35	c.67G>T	p.Ala23Ser	0.563	0.208	1.52	0.0333	0.00683	0.162
MYBPC3	11	47373014	G	A	23	2/35	c.68C>T	p.Ala23Val	0.563	0.208	1.52	0.0495	0.0109	0.224
MYBPC3	11	47373014	G	C	23	2/35	c.68C>G	p.Ala23Gly	0.563	0.208	1.52	0.237	0.049	1.15
MYBPC3	11	47373014	G	T	23	2/35	c.68C>A	p.Ala23Glu	0.563	0.208	1.52	0.0497	0.00962	0.256
MYBPC3	11	47373011	C	A	24	2/35	c.71G>T	p.Gly24Val	0.568	0.212	1.52	1.28	0.275	5.98
MYBPC3	11	47373011	C	G	24	2/35	c.71G>C	p.Gly24Ala	0.568	0.212	1.52	0.0442	0.00838	0.234
MYBPC3	11	47373011	C	T	24	2/35	c.71G>A	p.Gly24Asp	0.568	0.212	1.52	0.148	0.0297	0.733
MYBPC3	11	47373012	C	A	24	2/35	c.70G>T	p.Gly24Cys	0.568	0.212	1.52	1.04	0.218	4.96
MYBPC3	11	47373012	C	G	24	2/35	c.70G>C	p.Gly24Arg	0.568	0.212	1.52	0.0431	0.00821	0.226
MYBPC3	11	47373012	C	T	24	2/35	c.70G>A	p.Gly24Ser	0.568	0.212	1.52	0.355	0.0669	1.88
MYBPC3	11	47373008	C	T	25	2/35	c.74G>A	p.Ser25Asn	0.573	0.216	1.52	0.559	0.122	2.55
MYBPC3	11	47373008	C	A	25	2/35	c.74G>T	p.Ser25Ile	0.573	0.216	1.52	0.0921	0.0175	0.486
MYBPC3	11	47373008	C	G	25	2/35	c.74G>C	p.Ser25Thr	0.573	0.216	1.52	0.0411	0.0081	0.208
MYBPC3	11	47373007	G	C	25	2/35	c.75C>G	p.Ser25Arg	0.573	0.216	1.52	0.0376	0.00725	0.195
MYBPC3	11	47373007	G	T	25	2/35	c.75C>A	p.Ser25Arg	0.573	0.216	1.52	0.0376	0.00725	0.195
MYBPC3	11	47373009	T	A	25	2/35	c.73A>T	p.Ser25Cys	0.573	0.216	1.52	0.289	0.0565	1.48
MYBPC3	11	47373009	T	C	25	2/35	c.73A>G	p.Ser25Gly	0.573	0.216	1.52	0.101	0.0194	0.528
MYBPC3	11	47373009	T	G	25	2/35	c.73A>C	p.Ser25Arg	0.573	0.216	1.52	0.051	0.01	0.259
MYBPC3	11	47373005	G	A	26	2/35	c.77C>T	p.Pro26Leu	0.578	0.219	1.52	0.068	0.0134	0.346
MYBPC3	11	47373005	G	C	26	2/35	c.77C>G	p.Pro26Arg	0.578	0.219	1.52	0.047	0.00963	0.23
MYBPC3	11	47373005	G	T	26	2/35	c.77C>A	p.Pro26His	0.578	0.219	1.52	0.165	0.0336	0.808
MYBPC3	11	47373006	G	A	26	2/35	c.76C>T	p.Pro26Ser	0.578	0.219	1.52	0.0314	0.00294	0.335
MYBPC3	11	47373006	G	C	26	2/35	c.76C>G	p.Pro26Ala	0.578	0.219	1.52	0.0351	0.00389	0.316
MYBPC3	11	47373006	G	T	26	2/35	c.76C>A	p.Pro26Thr	0.578	0.219	1.52	0.0399	0.00365	0.437
MYBPC3	11	47373003	C	A	27	2/35	c.79G>T	p.Ala27Ser	0.583	0.223	1.53	0.781	0.183	3.33
MYBPC3	11	47373003	C	G	27	2/35	c.79G>C	p.Ala27Pro	0.583	0.223	1.53	1.39	0.335	5.79
MYBPC3	11	47373003	C	T	27	2/35	c.79G>A	p.Ala27Thr	0.583	0.223	1.53	0.537	0.135	2.13
MYBPC3	11	47373002	G	A	27	2/35	c.80C>T	p.Ala27Val	0.583	0.223	1.53	0.0146	0.0024	0.0884
MYBPC3	11	47373002	G	C	27	2/35	c.80C>G	p.Ala27Gly	0.583	0.223	1.53	1.45	0.357	5.9
MYBPC3	11	47373002	G	T	27	2/35	c.80C>A	p.Ala27Asp	0.583	0.223	1.53	0.256	0.0582	1.13
MYBPC3	11	47372999	A	C	28	2/35	c.83T>G	p.Val28Gly	0.589	0.227	1.53	0.0327	0.00672	0.159
MYBPC3	11	47372999	A	G	28	2/35	c.83T>C	p.Val28Ala	0.589	0.227	1.53	0.123	0.024	0.631
MYBPC3	11	47372999	A	T	28	2/35	c.83T>A	p.Val28Glu	0.589	0.227	1.53	0.104	0.0198	0.547
MYBPC3	11	47373000	C	T	28	2/35	c.82G>A	p.Val28Met	0.589	0.227	1.53	0.176	0.0348	0.891
MYBPC3	11	47373000	C	A	28	2/35	c.82G>T	p.Val28Leu	0.589	0.227	1.53	0.138	0.0312	0.608
MYBPC3	11	47373000	C	G	28	2/35	c.82G>C	p.Val28Leu	0.589	0.227	1.53	0.138	0.0312	0.608
MYBPC3	11	47372996	A	C	29	2/35	c.86T>G	p.Phe29Cys	0.594	0.231	1.53	0.199	0.0445	0.885
MYBPC3	11	47372996	A	G	29	2/35	c.86T>C	p.Phe29Ser	0.594	0.231	1.53	0.251	0.0571	1.11
MYBPC3	11	47372996	A	T	29	2/35	c.86T>A	p.Phe29Tyr	0.594	0.231	1.53	0.14	0.0302	0.648
MYBPC3	11	47372997	A	C	29	2/35	c.85T>G	p.Phe29Val	0.594	0.231	1.53	0.245	0.0578	1.04
MYBPC3	11	47372997	A	G	29	2/35	c.85T>C	p.Phe29Leu	0.594	0.231	1.53	1.23	0.294	5.11
MYBPC3	11	47372997	A	T	29	2/35	c.85T>A	p.Phe29Ile	0.594	0.231	1.53	1.25	0.292	5.37
MYBPC3	11	47372995	G	C	29	2/35	c.87C>G	p.Phe29Leu	0.594	0.231	1.53	3.13	0.593	16.5
MYBPC3	11	47372995	G	T	29	2/35	c.87C>A	p.Phe29Leu	0.594	0.231	1.53	3.13	0.593	16.5
MYBPC3	11	47372992	C	A	30	2/35	c.90G>T	p.Glu30Asp	0.599	0.235	1.53	1.07	0.244	4.74
MYBPC3	11	47372992	C	G	30	2/35	c.90G>C	p.Glu30Asp	0.599	0.235	1.53	1.07	0.244	4.74
MYBPC3	11	47372994	C	T	30	2/35	c.88G>A	p.Glu30Lys	0.599	0.235	1.53	0.839	0.182	3.87
MYBPC3	11	47372994	C	G	30	2/35	c.88G>C	p.Glu30Gln	0.599	0.235	1.53	0.29	0.0615	1.37
MYBPC3	11	47372993	T	A	30	2/35	c.89A>T	p.Glu30Val	0.599	0.235	1.53	3.75	0.933	15.1
MYBPC3	11	47372993	T	C	30	2/35	c.89A>G	p.Glu30Gly	0.599	0.235	1.53	1.64	0.362	7.42
MYBPC3	11	47372993	T	G	30	2/35	c.89A>C	p.Glu30Ala	0.599	0.235	1.53	1.91	0.459	7.95
MYBPC3	11	47372991	C	T	31	2/35	c.91G>A	p.Ala31Thr	0.605	0.239	1.53	1.4	0.311	6.34
MYBPC3	11	47372991	C	A	31	2/35	c.91G>T	p.Ala31Ser	0.605	0.239	1.53	2.78	0.668	11.6
MYBPC3	11	47372991	C	G	31	2/35	c.91G>C	p.Ala31Pro	0.605	0.239	1.53	13.6	3.32	55.7
MYBPC3	11	47372990	G	A	31	2/35	c.92C>T	p.Ala31Val	0.605	0.239	1.53	0.613	0.134	2.81
MYBPC3	11	47372990	G	C	31	2/35	c.92C>G	p.Ala31Gly	0.605	0.239	1.53	3.57	0.851	14.9
MYBPC3	11	47372990	G	T	31	2/35	c.92C>A	p.Ala31Asp	0.605	0.239	1.53	2.19	0.486	9.83
MYBPC3	11	47372986	C	A	32	2/35	c.96G>T	p.Glu32Asp	0.611	0.243	1.54	1.15	0.257	5.17
MYBPC3	11	47372986	C	G	32	2/35	c.96G>C	p.Glu32Asp	0.611	0.243	1.54	1.18	0.265	5.31
MYBPC3	11	47372988	C	T	32	2/35	c.94G>A	p.Glu32Lys	0.611	0.243	1.54	4.63	0.958	22.4
MYBPC3	11	47372988	C	G	32	2/35	c.94G>C	p.Glu32Gln	0.611	0.243	1.54	0.672	0.155	2.91
MYBPC3	11	47372987	T	A	32	2/35	c.95A>T	p.Glu32Val	0.611	0.243	1.54	8.39	2.16	32.6
MYBPC3	11	47372987	T	C	32	2/35	c.95A>G	p.Glu32Gly	0.611	0.243	1.54	6.99	1.74	28
MYBPC3	11	47372987	T	G	32	2/35	c.95A>C	p.Glu32Ala	0.611	0.243	1.54	6.65	1.59	27.9
MYBPC3	11	47372984	G	A	33	2/35	c.98C>T	p.Thr33Ile	0.616	0.247	1.54	3.52	0.92	13.5
MYBPC3	11	47372984	G	C	33	2/35	c.98C>G	p.Thr33Arg	0.616	0.247	1.54	10.5	2.6	42.6
MYBPC3	11	47372984	G	T	33	2/35	c.98C>A	p.Thr33Lys	0.616	0.247	1.54	10.5	2.61	42.1
MYBPC3	11	47372985	T	C	33	2/35	c.97A>G	p.Thr33Ala	0.616	0.247	1.54	6.32	1.51	26.5
MYBPC3	11	47372985	T	A	33	2/35	c.97A>T	p.Thr33Ser	0.616	0.247	1.54	1.44	0.321	6.41
MYBPC3	11	47372985	T	G	33	2/35	c.97A>C	p.Thr33Pro	0.616	0.247	1.54	3.23	0.751	13.9
MYBPC3	11	47372980	C	A	34	2/35	c.102G>T	p.Glu34Asp	0.622	0.251	1.54	0.443	0.105	1.86
MYBPC3	11	47372980	C	G	34	2/35	c.102G>C	p.Glu34Asp	0.622	0.251	1.54	0.443	0.105	1.86
MYBPC3	11	47372982	C	G	34	2/35	c.100G>C	p.Glu34Gln	0.622	0.251	1.54	0.582	0.149	2.28
MYBPC3	11	47372982	C	T	34	2/35	c.100G>A	p.Glu34Lys	0.622	0.251	1.54	0.595	0.153	2.31
MYBPC3	11	47372981	T	A	34	2/35	c.101A>T	p.Glu34Val	0.622	0.251	1.54	1.33	0.387	4.6
MYBPC3	11	47372981	T	C	34	2/35	c.101A>G	p.Glu34Gly	0.622	0.251	1.54	1.71	0.473	6.17
MYBPC3	11	47372981	T	G	34	2/35	c.101A>C	p.Glu34Ala	0.622	0.251	1.54	0.838	0.233	3.02
MYBPC3	11	47372978	C	T	35	2/35	c.104G>A	p.Arg35Gln	0.628	0.255	1.54	2.09	0.446	9.75
MYBPC3	11	47372978	C	A	35	2/35	c.104G>T	p.Arg35Leu	0.628	0.255	1.54	4.25	1.26	14.3
MYBPC3	11	47372978	C	G	35	2/35	c.104G>C	p.Arg35Pro	0.628	0.255	1.54	1.09	0.282	4.18
MYBPC3	11	47372979	G	A	35	2/35	c.103C>T	p.Arg35Trp	0.628	0.255	1.54	0.321	0.0785	1.31
MYBPC3	11	47372979	G	C	35	2/35	c.103C>G	p.Arg35Gly	0.628	0.255	1.54	0.241	0.0535	1.09
MYBPC3	11	47372976	C	A	36	2/35	c.106G>T	p.Ala36Ser	0.634	0.259	1.55	0.607	0.143	2.59
MYBPC3	11	47372976	C	G	36	2/35	c.106G>C	p.Ala36Pro	0.634	0.259	1.55	0.15	0.0313	0.723
MYBPC3	11	47372976	C	T	36	2/35	c.106G>A	p.Ala36Thr	0.634	0.259	1.55	0.86	0.19	3.89
MYBPC3	11	47372975	G	T	36	2/35	c.107C>A	p.Ala36Glu	0.634	0.259	1.55	0.173	0.0413	0.723
MYBPC3	11	47372975	G	A	36	2/35	c.107C>T	p.Ala36Val	0.634	0.259	1.55	0.881	0.206	3.77
MYBPC3	11	47372975	G	C	36	2/35	c.107C>G	p.Ala36Gly	0.634	0.259	1.55	0.485	0.117	2.01
MYBPC3	11	47372972	C	T	37	2/35	c.110G>A	p.Gly37Glu	0.64	0.264	1.55	3.34	0.855	13
MYBPC3	11	47372972	C	A	37	2/35	c.110G>T	p.Gly37Val	0.64	0.264	1.55	0.391	0.0974	1.57
MYBPC3	11	47372972	C	G	37	2/35	c.110G>C	p.Gly37Ala	0.64	0.264	1.55	4.17	0.99	17.6
MYBPC3	11	47372973	C	G	37	2/35	c.109G>C	p.Gly37Arg	0.64	0.264	1.55	0.948	0.243	3.69
MYBPC3	11	47372973	C	T	37	2/35	c.109G>A	p.Gly37Arg	0.64	0.264	1.55	0.948	0.243	3.69
MYBPC3	11	47372969	A	C	38	2/35	c.113T>G	p.Val38Gly	0.646	0.268	1.55	0.79	0.161	3.88
MYBPC3	11	47372969	A	G	38	2/35	c.113T>C	p.Val38Ala	0.646	0.268	1.55	0.431	0.0893	2.08
MYBPC3	11	47372969	A	T	38	2/35	c.113T>A	p.Val38Glu	0.646	0.268	1.55	1.02	0.255	4.06
MYBPC3	11	47372970	C	T	38	2/35	c.112G>A	p.Val38Met	0.646	0.268	1.55	1.7	0.392	7.34
MYBPC3	11	47372970	C	A	38	2/35	c.112G>T	p.Val38Leu	0.646	0.268	1.55	0.393	0.0672	2.3
MYBPC3	11	47372970	C	G	38	2/35	c.112G>C	p.Val38Leu	0.646	0.268	1.55	0.393	0.0672	2.3
MYBPC3	11	47372965	C	A	39	2/35	c.117G>T	p.Lys39Asn	0.652	0.273	1.56	2.68	0.84	8.56
MYBPC3	11	47372965	C	G	39	2/35	c.117G>C	p.Lys39Asn	0.652	0.273	1.56	2.81	0.884	8.96
MYBPC3	11	47372966	T	C	39	2/35	c.116A>G	p.Lys39Arg	0.652	0.273	1.56	0.963	0.249	3.73
MYBPC3	11	47372966	T	A	39	2/35	c.116A>T	p.Lys39Met	0.652	0.273	1.56	8.68	2.51	30
MYBPC3	11	47372966	T	G	39	2/35	c.116A>C	p.Lys39Thr	0.652	0.273	1.56	4.12	1.18	14.4
MYBPC3	11	47372967	T	C	39	2/35	c.115A>G	p.Lys39Glu	0.652	0.273	1.56	1.9	0.459	7.88
MYBPC3	11	47372967	T	G	39	2/35	c.115A>C	p.Lys39Gln	0.652	0.273	1.56	0.743	0.187	2.95
MYBPC3	11	47372963	A	C	40	2/35	c.119T>G	p.Val40Gly	0.658	0.278	1.56	0.708	0.162	3.09
MYBPC3	11	47372963	A	G	40	2/35	c.119T>C	p.Val40Ala	0.658	0.278	1.56	4.38	0.957	20
MYBPC3	11	47372963	A	T	40	2/35	c.119T>A	p.Val40Glu	0.658	0.278	1.56	1.07	0.256	4.49
MYBPC3	11	47372964	C	T	40	2/35	c.118G>A	p.Val40Met	0.658	0.278	1.56	0.456	0.102	2.04
MYBPC3	11	47372964	C	A	40	2/35	c.118G>T	p.Val40Leu	0.658	0.278	1.56	6.79	1.67	27.6
MYBPC3	11	47372964	C	G	40	2/35	c.118G>C	p.Val40Leu	0.658	0.278	1.56	6.79	1.67	27.6
MYBPC3	11	47372960	C	T	41	2/35	c.122G>A	p.Arg41His	0.665	0.282	1.56	2.2	0.559	8.63
MYBPC3	11	47372960	C	A	41	2/35	c.122G>T	p.Arg41Leu	0.665	0.282	1.56	1.02	0.303	3.4
MYBPC3	11	47372960	C	G	41	2/35	c.122G>C	p.Arg41Pro	0.665	0.282	1.56	0.696	0.193	2.51
MYBPC3	11	47372961	G	A	41	2/35	c.121C>T	p.Arg41Cys	0.665	0.282	1.56	5.62	1.75	18
MYBPC3	11	47372961	G	T	41	2/35	c.121C>A	p.Arg41Ser	0.665	0.282	1.56	0.21	0.0556	0.793
MYBPC3	11	47372961	G	C	41	2/35	c.121C>G	p.Arg41Gly	0.665	0.282	1.56	0.35	0.0886	1.38
MYBPC3	11	47372958	A	G	42	2/35	c.124T>C	p.Trp42Arg	0.671	0.287	1.57	26.1	5.33	128
MYBPC3	11	47372958	A	C	42	2/35	c.124T>G	p.Trp42Gly	0.671	0.287	1.57	18.3	3.69	91.1
MYBPC3	11	47372958	A	T	42	2/35	c.124T>A	p.Trp42Arg	0.671	0.287	1.57	26.1	5.33	128
MYBPC3	11	47372956	C	A	42	2/35	c.126G>T	p.Trp42Cys	0.671	0.287	1.57	4.62	0.806	26.5
MYBPC3	11	47372956	C	G	42	2/35	c.126G>C	p.Trp42Cys	0.671	0.287	1.57	4.62	0.806	26.5
MYBPC3	11	47372957	C	A	42	2/35	c.125G>T	p.Trp42Leu	0.671	0.287	1.57	7.9	1.49	41.9
MYBPC3	11	47372957	C	G	42	2/35	c.125G>C	p.Trp42Ser	0.671	0.287	1.57	19.2	3.84	95.7
MYBPC3	11	47372953	C	A	43	2/35	c.129G>T	p.Gln43His	0.678	0.292	1.57	3.73	0.937	14.9
MYBPC3	11	47372953	C	G	43	2/35	c.129G>C	p.Gln43His	0.678	0.292	1.57	3.73	0.937	14.9
MYBPC3	11	47372955	G	C	43	2/35	c.127C>G	p.Gln43Glu	0.678	0.292	1.57	0.794	0.2	3.14
MYBPC3	11	47372955	G	T	43	2/35	c.127C>A	p.Gln43Lys	0.678	0.292	1.57	1.25	0.321	4.85
MYBPC3	11	47372954	T	A	43	2/35	c.128A>T	p.Gln43Leu	0.678	0.292	1.57	5.03	1.19	21.3
MYBPC3	11	47372954	T	C	43	2/35	c.128A>G	p.Gln43Arg	0.678	0.292	1.57	1.63	0.402	6.59
MYBPC3	11	47372954	T	G	43	2/35	c.128A>C	p.Gln43Pro	0.678	0.292	1.57	71.4	20.3	251
MYBPC3	11	47372951	C	T	44	2/35	c.131G>A	p.Arg44His	0.684	0.297	1.58	0.518	0.148	1.82
MYBPC3	11	47372951	C	A	44	2/35	c.131G>T	p.Arg44Leu	0.684	0.297	1.58	0.756	0.19	3.01
MYBPC3	11	47372951	C	G	44	2/35	c.131G>C	p.Arg44Pro	0.684	0.297	1.58	0.166	0.0408	0.677
MYBPC3	11	47372952	G	A	44	2/35	c.130C>T	p.Arg44Cys	0.684	0.297	1.58	0.15	0.0302	0.748
MYBPC3	11	47372952	G	C	44	2/35	c.130C>G	p.Arg44Gly	0.684	0.297	1.58	0.56	0.126	2.49
MYBPC3	11	47372952	G	T	44	2/35	c.130C>A	p.Arg44Ser	0.684	0.297	1.58	3.21	0.838	12.3
MYBPC3	11	47372948	C	A	45	2/35	c.134G>T	p.Gly45Val	0.691	0.302	1.58	0.48	0.0919	2.5
MYBPC3	11	47372948	C	G	45	2/35	c.134G>C	p.Gly45Ala	0.691	0.302	1.58	0.186	0.0335	1.03
MYBPC3	11	47372948	C	T	45	2/35	c.134G>A	p.Gly45Glu	0.691	0.302	1.58	0.07	0.0118	0.416
MYBPC3	11	47372949	C	T	45	2/35	c.133G>A	p.Gly45Arg	0.691	0.302	1.58	0.586	0.146	2.35
MYBPC3	11	47372949	C	G	45	2/35	c.133G>C	p.Gly45Arg	0.691	0.302	1.58	0.678	0.173	2.66
MYBPC3	11	47372945	C	A	46	2/35	c.137G>T	p.Gly46Val	0.698	0.307	1.59	0.243	0.0576	1.03
MYBPC3	11	47372945	C	G	46	2/35	c.137G>C	p.Gly46Ala	0.698	0.307	1.59	0.207	0.0496	0.864
MYBPC3	11	47372945	C	T	46	2/35	c.137G>A	p.Gly46Asp	0.698	0.307	1.59	1.03	0.264	3.99
MYBPC3	11	47372946	C	A	46	2/35	c.136G>T	p.Gly46Cys	0.698	0.307	1.59	0.193	0.0459	0.808
MYBPC3	11	47372946	C	G	46	2/35	c.136G>C	p.Gly46Arg	0.698	0.307	1.59	3.5	0.887	13.8
MYBPC3	11	47372946	C	T	46	2/35	c.136G>A	p.Gly46Ser	0.698	0.307	1.59	0.411	0.113	1.5
MYBPC3	11	47372941	A	T	47	2/35	c.141T>A	p.Ser47Arg	0.705	0.312	1.59	0.124	0.032	0.481
MYBPC3	11	47372941	A	C	47	2/35	c.141T>G	p.Ser47Arg	0.705	0.312	1.59	0.122	0.0314	0.472
MYBPC3	11	47372942	C	T	47	2/35	c.140G>A	p.Ser47Asn	0.705	0.312	1.59	0.464	0.108	1.99
MYBPC3	11	47372942	C	A	47	2/35	c.140G>T	p.Ser47Ile	0.705	0.312	1.59	0.0521	0.0105	0.26
MYBPC3	11	47372942	C	G	47	2/35	c.140G>C	p.Ser47Thr	0.705	0.312	1.59	0.238	0.0565	0.999
MYBPC3	11	47372943	T	G	47	2/35	c.139A>C	p.Ser47Arg	0.705	0.312	1.59	0.118	0.028	0.497
MYBPC3	11	47372943	T	A	47	2/35	c.139A>T	p.Ser47Cys	0.705	0.312	1.59	1.09	0.278	4.29
MYBPC3	11	47372943	T	C	47	2/35	c.139A>G	p.Ser47Gly	0.705	0.312	1.59	0.696	0.183	2.65
MYBPC3	11	47372940	C	A	48	2/35	c.142G>T	p.Asp48Tyr	0.712	0.318	1.6	1.01	0.263	3.9
MYBPC3	11	47372940	C	G	48	2/35	c.142G>C	p.Asp48His	0.712	0.318	1.6	0.453	0.111	1.85
MYBPC3	11	47372940	C	T	48	2/35	c.142G>A	p.Asp48Asn	0.712	0.318	1.6	0.272	0.0654	1.13
MYBPC3	11	47372938	G	C	48	2/35	c.144C>G	p.Asp48Glu	0.712	0.318	1.6	0.194	0.0498	0.753
MYBPC3	11	47372938	G	T	48	2/35	c.144C>A	p.Asp48Glu	0.712	0.318	1.6	0.194	0.0498	0.753
MYBPC3	11	47372939	T	A	48	2/35	c.143A>T	p.Asp48Val	0.712	0.318	1.6	2.18	0.577	8.26
MYBPC3	11	47372939	T	C	48	2/35	c.143A>G	p.Asp48Gly	0.712	0.318	1.6	1.63	0.44	6.06
MYBPC3	11	47372939	T	G	48	2/35	c.143A>C	p.Asp48Ala	0.712	0.318	1.6	1.1	0.315	3.85
MYBPC3	11	47372936	A	C	49	2/35	c.146T>G	p.Ile49Ser	0.72	0.323	1.6	2.11	0.52	8.58
MYBPC3	11	47372936	A	G	49	2/35	c.146T>C	p.Ile49Thr	0.72	0.323	1.6	1.95	0.479	7.94
MYBPC3	11	47372936	A	T	49	2/35	c.146T>A	p.Ile49Asn	0.72	0.323	1.6	0.465	0.121	1.79
MYBPC3	11	47372935	G	C	49	2/35	c.147C>G	p.Ile49Met	0.72	0.323	1.6	4.35	1.01	18.8
MYBPC3	11	47372937	T	A	49	2/35	c.145A>T	p.Ile49Phe	0.72	0.323	1.6	1.28	0.317	5.19
MYBPC3	11	47372937	T	C	49	2/35	c.145A>G	p.Ile49Val	0.72	0.323	1.6	0.294	0.0592	1.46
MYBPC3	11	47372937	T	G	49	2/35	c.145A>C	p.Ile49Leu	0.72	0.323	1.6	0.302	0.0721	1.26
MYBPC3	11	47372933	C	A	50	2/35	c.149G>T	p.Ser50Ile	0.727	0.329	1.61	1.23	0.34	4.42
MYBPC3	11	47372933	C	G	50	2/35	c.149G>C	p.Ser50Thr	0.727	0.329	1.61	0.466	0.12	1.81
MYBPC3	11	47372933	C	T	50	2/35	c.149G>A	p.Ser50Asn	0.727	0.329	1.61	0.301	0.0793	1.14
MYBPC3	11	47372932	G	T	50	2/35	c.150C>A	p.Ser50Arg	0.727	0.329	1.61	0.123	0.0207	0.726
MYBPC3	11	47372932	G	C	50	2/35	c.150C>G	p.Ser50Arg	0.727	0.329	1.61	0.124	0.021	0.736
MYBPC3	11	47372934	T	C	50	2/35	c.148A>G	p.Ser50Gly	0.727	0.329	1.61	1.89	0.462	7.73
MYBPC3	11	47372934	T	A	50	2/35	c.148A>T	p.Ser50Cys	0.727	0.329	1.61	3.98	0.749	21.2
MYBPC3	11	47372934	T	G	50	2/35	c.148A>C	p.Ser50Arg	0.727	0.329	1.61	0.111	0.019	0.645
MYBPC3	11	47372931	C	A	51	2/35	c.151G>T	p.Ala51Ser	0.735	0.334	1.61	0.145	0.0389	0.541
MYBPC3	11	47372931	C	T	51	2/35	c.151G>A	p.Ala51Thr	0.735	0.334	1.61	0.947	0.242	3.71
MYBPC3	11	47372931	C	G	51	2/35	c.151G>C	p.Ala51Pro	0.735	0.334	1.61	0.187	0.052	0.675
MYBPC3	11	47372930	G	A	51	2/35	c.152C>T	p.Ala51Val	0.735	0.334	1.61	3.76	0.92	15.3
MYBPC3	11	47372930	G	C	51	2/35	c.152C>G	p.Ala51Gly	0.735	0.334	1.61	0.559	0.147	2.12
MYBPC3	11	47372930	G	T	51	2/35	c.152C>A	p.Ala51Asp	0.735	0.334	1.61	0.179	0.0457	0.7
MYBPC3	11	47372927	C	A	52	2/35	c.155G>T	p.Ser52Ile	0.742	0.34	1.62	0.251	0.0585	1.07
MYBPC3	11	47372927	C	G	52	2/35	c.155G>C	p.Ser52Thr	0.742	0.34	1.62	0.462	0.117	1.82
MYBPC3	11	47372927	C	T	52	2/35	c.155G>A	p.Ser52Asn	0.742	0.34	1.62	0.518	0.154	1.74
MYBPC3	11	47372926	G	C	52	2/35	c.156C>G	p.Ser52Arg	0.742	0.34	1.62	2.15	0.414	11.2
MYBPC3	11	47372926	G	T	52	2/35	c.156C>A	p.Ser52Arg	0.742	0.34	1.62	2.18	0.419	11.3
MYBPC3	11	47372928	T	A	52	2/35	c.154A>T	p.Ser52Cys	0.742	0.34	1.62	0.129	0.0322	0.514
MYBPC3	11	47372928	T	C	52	2/35	c.154A>G	p.Ser52Gly	0.742	0.34	1.62	0.474	0.137	1.64
MYBPC3	11	47372928	T	G	52	2/35	c.154A>C	p.Ser52Arg	0.742	0.34	1.62	1.85	0.435	7.86
MYBPC3	11	47372923	G	C	53	2/35	c.159C>G	p.Asn53Lys	0.75	0.346	1.63	0.423	0.123	1.45
MYBPC3	11	47372923	G	T	53	2/35	c.159C>A	p.Asn53Lys	0.75	0.346	1.63	0.423	0.123	1.45
MYBPC3	11	47372924	T	A	53	2/35	c.158A>T	p.Asn53Ile	0.75	0.346	1.63	0.889	0.249	3.17
MYBPC3	11	47372924	T	C	53	2/35	c.158A>G	p.Asn53Ser	0.75	0.346	1.63	0.39	0.0894	1.7
MYBPC3	11	47372924	T	G	53	2/35	c.158A>C	p.Asn53Thr	0.75	0.346	1.63	0.294	0.0826	1.04
MYBPC3	11	47372925	T	A	53	2/35	c.157A>T	p.Asn53Tyr	0.75	0.346	1.63	1.16	0.305	4.39
MYBPC3	11	47372925	T	C	53	2/35	c.157A>G	p.Asn53Asp	0.75	0.346	1.63	0.337	0.064	1.77
MYBPC3	11	47372925	T	G	53	2/35	c.157A>C	p.Asn53His	0.75	0.346	1.63	0.271	0.0828	0.887
MYBPC3	11	47372920	C	A	54	2/35	c.162G>T	p.Lys54Asn	0.758	0.352	1.63	0.778	0.218	2.77
MYBPC3	11	47372920	C	G	54	2/35	c.162G>C	p.Lys54Asn	0.758	0.352	1.63	0.784	0.22	2.79
MYBPC3	11	47372921	T	A	54	2/35	c.161A>T	p.Lys54Met	0.758	0.352	1.63	0.149	0.0368	0.605
MYBPC3	11	47372921	T	C	54	2/35	c.161A>G	p.Lys54Arg	0.758	0.352	1.63	0.0905	0.0228	0.359
MYBPC3	11	47372921	T	G	54	2/35	c.161A>C	p.Lys54Thr	0.758	0.352	1.63	2.06	0.542	7.86
MYBPC3	11	47372922	T	C	54	2/35	c.160A>G	p.Lys54Glu	0.758	0.352	1.63	3.25	0.852	12.4
MYBPC3	11	47372922	T	G	54	2/35	c.160A>C	p.Lys54Gln	0.758	0.352	1.63	1.73	0.473	6.3
MYBPC3	11	47372919	A	C	55	2/35	c.163T>G	p.Tyr55Asp	0.766	0.358	1.64	3.04	0.873	10.6
MYBPC3	11	47372919	A	G	55	2/35	c.163T>C	p.Tyr55His	0.766	0.358	1.64	2.95	0.702	12.4
MYBPC3	11	47372919	A	T	55	2/35	c.163T>A	p.Tyr55Asn	0.766	0.358	1.64	0.255	0.0682	0.953
MYBPC3	11	47372918	T	A	55	2/35	c.164A>T	p.Tyr55Phe	0.766	0.358	1.64	0.428	0.122	1.51
MYBPC3	11	47372918	T	C	55	2/35	c.164A>G	p.Tyr55Cys	0.766	0.358	1.64	0.302	0.0782	1.16
MYBPC3	11	47372918	T	G	55	2/35	c.164A>C	p.Tyr55Ser	0.766	0.358	1.64	0.293	0.0773	1.11
MYBPC3	11	47372915	C	A	56	2/35	c.167G>T	p.Gly56Val	0.775	0.364	1.65	0.148	0.0424	0.517
MYBPC3	11	47372915	C	G	56	2/35	c.167G>C	p.Gly56Ala	0.775	0.364	1.65	0.303	0.0827	1.11
MYBPC3	11	47372915	C	T	56	2/35	c.167G>A	p.Gly56Asp	0.775	0.364	1.65	0.061	0.0136	0.273
MYBPC3	11	47372916	C	T	56	2/35	c.166G>A	p.Gly56Ser	0.775	0.364	1.65	0.186	0.0518	0.668
MYBPC3	11	47372916	C	A	56	2/35	c.166G>T	p.Gly56Cys	0.775	0.364	1.65	0.3	0.0787	1.14
MYBPC3	11	47372916	C	G	56	2/35	c.166G>C	p.Gly56Arg	0.775	0.364	1.65	0.124	0.0321	0.478
MYBPC3	11	47372912	A	G	57	2/35	c.170T>C	p.Leu57Pro	0.783	0.37	1.66	3.72	0.95	14.6
MYBPC3	11	47372912	A	C	57	2/35	c.170T>G	p.Leu57Arg	0.783	0.37	1.66	1.25	0.272	5.7
MYBPC3	11	47372912	A	T	57	2/35	c.170T>A	p.Leu57Gln	0.783	0.37	1.66	1.5	0.38	5.95
MYBPC3	11	47372913	G	C	57	2/35	c.169C>G	p.Leu57Val	0.783	0.37	1.66	0.606	0.165	2.23
MYBPC3	11	47372913	G	T	57	2/35	c.169C>A	p.Leu57Met	0.783	0.37	1.66	0.185	0.0438	0.782
MYBPC3	11	47372910	C	A	58	2/35	c.172G>T	p.Ala58Ser	0.792	0.377	1.66	0.192	0.0547	0.673
MYBPC3	11	47372910	C	G	58	2/35	c.172G>C	p.Ala58Pro	0.792	0.377	1.66	0.382	0.0854	1.71
MYBPC3	11	47372910	C	T	58	2/35	c.172G>A	p.Ala58Thr	0.792	0.377	1.66	0.322	0.0905	1.15
MYBPC3	11	47372909	G	A	58	2/35	c.173C>T	p.Ala58Val	0.792	0.377	1.66	0.622	0.184	2.11
MYBPC3	11	47372909	G	C	58	2/35	c.173C>G	p.Ala58Gly	0.792	0.377	1.66	0.368	0.0995	1.36
MYBPC3	11	47372909	G	T	58	2/35	c.173C>A	p.Ala58Asp	0.792	0.377	1.66	0.226	0.0554	0.923
MYBPC3	11	47372906	G	A	59	2/35	c.176C>T	p.Thr59Ile	0.801	0.383	1.67	0.267	0.0721	0.992
MYBPC3	11	47372906	G	C	59	2/35	c.176C>G	p.Thr59Arg	0.801	0.383	1.67	0.143	0.0374	0.547
MYBPC3	11	47372906	G	T	59	2/35	c.176C>A	p.Thr59Lys	0.801	0.383	1.67	0.0938	0.0233	0.377
MYBPC3	11	47372907	T	C	59	2/35	c.175A>G	p.Thr59Ala	0.801	0.383	1.67	0.0706	0.00851	0.586
MYBPC3	11	47372907	T	A	59	2/35	c.175A>T	p.Thr59Ser	0.801	0.383	1.67	0.0629	0.0121	0.327
MYBPC3	11	47372907	T	G	59	2/35	c.175A>C	p.Thr59Pro	0.801	0.383	1.67	0.0607	0.0115	0.32
MYBPC3	11	47372902	C	G	60	2/35	c.180G>C	p.Glu60Asp	0.81	0.39	1.68	0.303	0.0921	0.994
MYBPC3	11	47372902	C	A	60	2/35	c.180G>T	p.Glu60Asp	0.81	0.39	1.68	0.303	0.0921	0.994
MYBPC3	11	47372904	C	T	60	2/35	c.178G>A	p.Glu60Lys	0.81	0.39	1.68	1.01	0.248	4.14
MYBPC3	11	47372904	C	G	60	2/35	c.178G>C	p.Glu60Gln	0.81	0.39	1.68	1.17	0.306	4.5
MYBPC3	11	47372903	T	A	60	2/35	c.179A>T	p.Glu60Val	0.81	0.39	1.68	1.98	0.517	7.61
MYBPC3	11	47372903	T	C	60	2/35	c.179A>G	p.Glu60Gly	0.81	0.39	1.68	4.6	1.29	16.4
MYBPC3	11	47372903	T	G	60	2/35	c.179A>C	p.Glu60Ala	0.81	0.39	1.68	2.77	0.765	10
MYBPC3	11	47372900	C	A	61	2/35	c.182G>T	p.Gly61Val	0.819	0.397	1.69	5.74	1.61	20.5
MYBPC3	11	47372900	C	G	61	2/35	c.182G>C	p.Gly61Ala	0.819	0.397	1.69	0.774	0.205	2.93
MYBPC3	11	47372900	C	T	61	2/35	c.182G>A	p.Gly61Asp	0.819	0.397	1.69	4.26	1.13	16.1
MYBPC3	11	47372901	C	A	61	2/35	c.181G>T	p.Gly61Cys	0.819	0.397	1.69	6.39	1.65	24.7
MYBPC3	11	47372901	C	G	61	2/35	c.181G>C	p.Gly61Arg	0.819	0.397	1.69	1.4	0.367	5.35
MYBPC3	11	47372901	C	T	61	2/35	c.181G>A	p.Gly61Ser	0.819	0.397	1.69	3.72	1.01	13.6
MYBPC3	11	47372897	G	A	62	2/35	c.185C>T	p.Thr62Ile	0.828	0.404	1.7	1.17	0.312	4.36
MYBPC3	11	47372897	G	C	62	2/35	c.185C>G	p.Thr62Arg	0.828	0.404	1.7	0.161	0.0469	0.554
MYBPC3	11	47372897	G	T	62	2/35	c.185C>A	p.Thr62Lys	0.828	0.404	1.7	0.17	0.0488	0.596
MYBPC3	11	47372898	T	G	62	2/35	c.184A>C	p.Thr62Pro	0.828	0.404	1.7	0.293	0.0697	1.23
MYBPC3	11	47372898	T	A	62	2/35	c.184A>T	p.Thr62Ser	0.828	0.404	1.7	0.502	0.151	1.66
MYBPC3	11	47372898	T	C	62	2/35	c.184A>G	p.Thr62Ala	0.828	0.404	1.7	0.919	0.282	3
MYBPC3	11	47372894	C	T	63	2/35	c.188G>A	p.Arg63Gln	0.838	0.411	1.71	0.515	0.153	1.73
MYBPC3	11	47372894	C	A	63	2/35	c.188G>T	p.Arg63Leu	0.838	0.411	1.71	0.885	0.249	3.15
MYBPC3	11	47372894	C	G	63	2/35	c.188G>C	p.Arg63Pro	0.838	0.411	1.71	2.14	0.587	7.83
MYBPC3	11	47372895	G	A	63	2/35	c.187C>T	p.Arg63Trp	0.838	0.411	1.71	0.274	0.0741	1.01
MYBPC3	11	47372895	G	C	63	2/35	c.187C>G	p.Arg63Gly	0.838	0.411	1.71	3.95	1.09	14.3
MYBPC3	11	47372890	A	C	64	2/35	c.192T>G	p.His64Gln	0.848	0.418	1.72	0.823	0.226	3
MYBPC3	11	47372890	A	T	64	2/35	c.192T>A	p.His64Gln	0.848	0.418	1.72	0.771	0.212	2.81
MYBPC3	11	47372892	G	A	64	2/35	c.190C>T	p.His64Tyr	0.848	0.418	1.72	1.41	0.417	4.78
MYBPC3	11	47372892	G	C	64	2/35	c.190C>G	p.His64Asp	0.848	0.418	1.72	3	0.783	11.5
MYBPC3	11	47372892	G	T	64	2/35	c.190C>A	p.His64Asn	0.848	0.418	1.72	5.64	1.54	20.7
MYBPC3	11	47372891	T	C	64	2/35	c.191A>G	p.His64Arg	0.848	0.418	1.72	1.79	0.482	6.62
MYBPC3	11	47372891	T	A	64	2/35	c.191A>T	p.His64Leu	0.848	0.418	1.72	0.325	0.0754	1.4
MYBPC3	11	47372891	T	G	64	2/35	c.191A>C	p.His64Pro	0.848	0.418	1.72	0.577	0.13	2.57
MYBPC3	11	47372888	G	A	65	2/35	c.194C>T	p.Thr65Met	0.858	0.425	1.73	5.27	1.42	19.6
MYBPC3	11	47372888	G	T	65	2/35	c.194C>A	p.Thr65Lys	0.858	0.425	1.73	1.1	0.288	4.18
MYBPC3	11	47372888	G	C	65	2/35	c.194C>G	p.Thr65Arg	0.858	0.425	1.73	1.63	0.453	5.84
MYBPC3	11	47372889	T	A	65	2/35	c.193A>T	p.Thr65Ser	0.858	0.425	1.73	0.945	0.218	4.1
MYBPC3	11	47372889	T	C	65	2/35	c.193A>G	p.Thr65Ala	0.858	0.425	1.73	0.933	0.259	3.35
MYBPC3	11	47372889	T	G	65	2/35	c.193A>C	p.Thr65Pro	0.858	0.425	1.73	0.848	0.228	3.15
MYBPC3	11	47372885	A	C	66	2/35	c.197T>G	p.Leu66Arg	0.868	0.433	1.74	2.54	0.68	9.5
MYBPC3	11	47372885	A	G	66	2/35	c.197T>C	p.Leu66Pro	0.868	0.433	1.74	2.79	0.733	10.6
MYBPC3	11	47372885	A	T	66	2/35	c.197T>A	p.Leu66Gln	0.868	0.433	1.74	2.43	0.659	8.99
MYBPC3	11	47372886	G	C	66	2/35	c.196C>G	p.Leu66Val	0.868	0.433	1.74	0.65	0.163	2.59
MYBPC3	11	47372886	G	T	66	2/35	c.196C>A	p.Leu66Met	0.868	0.433	1.74	0.719	0.186	2.78
MYBPC3	11	47372882	G	A	67	2/35	c.200C>T	p.Thr67Ile	0.878	0.441	1.75	8.4	2.4	29.4
MYBPC3	11	47372882	G	C	67	2/35	c.200C>G	p.Thr67Arg	0.878	0.441	1.75	6.81	2.06	22.5
MYBPC3	11	47372882	G	T	67	2/35	c.200C>A	p.Thr67Lys	0.878	0.441	1.75	8.5	2.46	29.3
MYBPC3	11	47372883	T	A	67	2/35	c.199A>T	p.Thr67Ser	0.878	0.441	1.75	13.1	3.54	48.6
MYBPC3	11	47372883	T	C	67	2/35	c.199A>G	p.Thr67Ala	0.878	0.441	1.75	11.5	3.07	43.2
MYBPC3	11	47372883	T	G	67	2/35	c.199A>C	p.Thr67Pro	0.878	0.441	1.75	0.845	0.224	3.19
MYBPC3	11	47372879	A	C	68	2/35	c.203T>G	p.Val68Gly	0.889	0.448	1.76	1.54	0.401	5.9
MYBPC3	11	47372879	A	G	68	2/35	c.203T>C	p.Val68Ala	0.889	0.448	1.76	0.658	0.171	2.54
MYBPC3	11	47372879	A	T	68	2/35	c.203T>A	p.Val68Glu	0.889	0.448	1.76	1.08	0.303	3.82
MYBPC3	11	47372880	C	T	68	2/35	c.202G>A	p.Val68Met	0.889	0.448	1.76	1.9	0.491	7.33
MYBPC3	11	47372880	C	A	68	2/35	c.202G>T	p.Val68Leu	0.889	0.448	1.76	1.11	0.313	3.9
MYBPC3	11	47372880	C	G	68	2/35	c.202G>C	p.Val68Leu	0.889	0.448	1.76	1.1	0.312	3.89
MYBPC3	11	47372876	C	T	69	2/35	c.206G>A	p.Arg69Gln	0.9	0.456	1.77	1.27	0.328	4.96
MYBPC3	11	47372876	C	A	69	2/35	c.206G>T	p.Arg69Leu	0.9	0.456	1.77	0.543	0.152	1.94
MYBPC3	11	47372876	C	G	69	2/35	c.206G>C	p.Arg69Pro	0.9	0.456	1.77	2.59	0.601	11.1
MYBPC3	11	47372877	G	A	69	2/35	c.205C>T	p.Arg69Trp	0.9	0.456	1.77	0.43	0.107	1.73
MYBPC3	11	47372877	G	C	69	2/35	c.205C>G	p.Arg69Gly	0.9	0.456	1.77	2.6	0.809	8.34
MYBPC3	11	47372874	C	G	70	2/35	c.208G>C	p.Glu70Gln	0.911	0.465	1.79	1.72	0.439	6.74
MYBPC3	11	47372874	C	T	70	2/35	c.208G>A	p.Glu70Lys	0.911	0.465	1.79	1.58	0.383	6.52
MYBPC3	11	47372872	T	G	70	2/35	c.210A>C	p.Glu70Asp	0.911	0.465	1.79	0.198	0.0232	1.69
MYBPC3	11	47372872	T	A	70	2/35	c.210A>T	p.Glu70Asp	0.911	0.465	1.79	0.195	0.0229	1.67
MYBPC3	11	47372873	T	A	70	2/35	c.209A>T	p.Glu70Val	0.911	0.465	1.79	5.1	1.31	19.9
MYBPC3	11	47372873	T	C	70	2/35	c.209A>G	p.Glu70Gly	0.911	0.465	1.79	1.92	0.455	8.08
MYBPC3	11	47372873	T	G	70	2/35	c.209A>C	p.Glu70Ala	0.911	0.465	1.79	1.61	0.372	7
MYBPC3	11	47372870	A	C	71	2/35	c.212T>G	p.Val71Gly	0.922	0.473	1.8	0.923	0.226	3.77
MYBPC3	11	47372870	A	G	71	2/35	c.212T>C	p.Val71Ala	0.922	0.473	1.8	1.65	0.471	5.76
MYBPC3	11	47372870	A	T	71	2/35	c.212T>A	p.Val71Glu	0.922	0.473	1.8	0.406	0.106	1.56
MYBPC3	11	47372871	C	A	71	2/35	c.211G>T	p.Val71Leu	0.922	0.473	1.8	0.92	0.242	3.49
MYBPC3	11	47372871	C	G	71	2/35	c.211G>C	p.Val71Leu	0.922	0.473	1.8	0.92	0.242	3.49
MYBPC3	11	47372871	C	T	71	2/35	c.211G>A	p.Val71Met	0.922	0.473	1.8	0.591	0.125	2.79
MYBPC3	11	47372867	C	A	72	2/35	c.215G>T	p.Gly72Val	0.934	0.481	1.81	0.0867	0.0215	0.35
MYBPC3	11	47372867	C	G	72	2/35	c.215G>C	p.Gly72Ala	0.934	0.481	1.81	0.407	0.121	1.37
MYBPC3	11	47372867	C	T	72	2/35	c.215G>A	p.Gly72Asp	0.934	0.481	1.81	0.0675	0.0143	0.319
MYBPC3	11	47372868	C	T	72	2/35	c.214G>A	p.Gly72Ser	0.934	0.481	1.81	0.567	0.184	1.75
MYBPC3	11	47372868	C	A	72	2/35	c.214G>T	p.Gly72Cys	0.934	0.481	1.81	0.637	0.192	2.11
MYBPC3	11	47372868	C	G	72	2/35	c.214G>C	p.Gly72Arg	0.934	0.481	1.81	0.106	0.0271	0.418
MYBPC3	11	47372864	G	A	73	2/35	c.218C>T	p.Pro73Leu	0.946	0.49	1.83	0.863	0.286	2.61
MYBPC3	11	47372864	G	C	73	2/35	c.218C>G	p.Pro73Arg	0.946	0.49	1.83	0.507	0.157	1.64
MYBPC3	11	47372864	G	T	73	2/35	c.218C>A	p.Pro73His	0.946	0.49	1.83	2.3	0.734	7.22
MYBPC3	11	47372865	G	A	73	2/35	c.217C>T	p.Pro73Ser	0.946	0.49	1.83	1.2	0.358	4.04
MYBPC3	11	47372865	G	C	73	2/35	c.217C>G	p.Pro73Ala	0.946	0.49	1.83	0.15	0.043	0.525
MYBPC3	11	47372865	G	T	73	2/35	c.217C>A	p.Pro73Thr	0.946	0.49	1.83	0.224	0.0621	0.808
MYBPC3	11	47372862	C	T	74	2/35	c.220G>A	p.Ala74Thr	0.958	0.499	1.84	1.18	0.334	4.17
MYBPC3	11	47372862	C	A	74	2/35	c.220G>T	p.Ala74Ser	0.958	0.499	1.84	0.402	0.119	1.36
MYBPC3	11	47372862	C	G	74	2/35	c.220G>C	p.Ala74Pro	0.958	0.499	1.84	0.243	0.0614	0.965
MYBPC3	11	47372861	G	T	74	2/35	c.221C>A	p.Ala74Asp	0.958	0.499	1.84	0.24	0.0627	0.921
MYBPC3	11	47372861	G	A	74	2/35	c.221C>T	p.Ala74Val	0.958	0.499	1.84	1.68	0.477	5.93
MYBPC3	11	47372861	G	C	74	2/35	c.221C>G	p.Ala74Gly	0.958	0.499	1.84	0.828	0.259	2.64
MYBPC3	11	47372859	C	T	75	2/35	c.223G>A	p.Asp75Asn	0.97	0.508	1.85	0.961	0.247	3.74
MYBPC3	11	47372859	C	A	75	2/35	c.223G>T	p.Asp75Tyr	0.97	0.508	1.85	18.5	5.31	64.4
MYBPC3	11	47372859	C	G	75	2/35	c.223G>C	p.Asp75His	0.97	0.508	1.85	1.1	0.294	4.13
MYBPC3	11	47372857	G	T	75	2/35	c.225C>A	p.Asp75Glu	0.97	0.508	1.85	1.36	0.34	5.47
MYBPC3	11	47372857	G	C	75	2/35	c.225C>G	p.Asp75Glu	0.97	0.508	1.85	1.37	0.342	5.49
MYBPC3	11	47372858	T	A	75	2/35	c.224A>T	p.Asp75Val	0.97	0.508	1.85	19.5	5.56	68.6
MYBPC3	11	47372858	T	C	75	2/35	c.224A>G	p.Asp75Gly	0.97	0.508	1.85	1.75	0.458	6.64
MYBPC3	11	47372858	T	G	75	2/35	c.224A>C	p.Asp75Ala	0.97	0.508	1.85	13	3.76	45
MYBPC3	11	47372854	C	A	76	2/35	c.228G>T	p.Gln76His	0.983	0.517	1.87	1.89	0.523	6.81
MYBPC3	11	47372854	C	G	76	2/35	c.228G>C	p.Gln76His	0.983	0.517	1.87	1.89	0.523	6.81
MYBPC3	11	47372856	G	C	76	2/35	c.226C>G	p.Gln76Glu	0.983	0.517	1.87	1.23	0.312	4.89
MYBPC3	11	47372856	G	T	76	2/35	c.226C>A	p.Gln76Lys	0.983	0.517	1.87	0.379	0.088	1.63
MYBPC3	11	47372855	T	A	76	2/35	c.227A>T	p.Gln76Leu	0.983	0.517	1.87	8.49	2.39	30.2
MYBPC3	11	47372855	T	C	76	2/35	c.227A>G	p.Gln76Arg	0.983	0.517	1.87	1.05	0.228	4.82
MYBPC3	11	47372855	T	G	76	2/35	c.227A>C	p.Gln76Pro	0.983	0.517	1.87	6.31	1.83	21.7
MYBPC3	11	47372852	C	T	77	2/35	c.230G>A	p.Gly77Glu	0.996	0.527	1.88	0.88	0.212	3.66
MYBPC3	11	47372852	C	A	77	2/35	c.230G>T	p.Gly77Val	0.996	0.527	1.88	0.891	0.222	3.57
MYBPC3	11	47372852	C	G	77	2/35	c.230G>C	p.Gly77Ala	0.996	0.527	1.88	18.7	4.89	71.2
MYBPC3	11	47372853	C	G	77	2/35	c.229G>C	p.Gly77Arg	0.996	0.527	1.88	0.39	0.0912	1.67
MYBPC3	11	47372853	C	T	77	2/35	c.229G>A	p.Gly77Arg	0.996	0.527	1.88	0.384	0.0898	1.64
MYBPC3	11	47372850	A	C	78	2/35	c.232T>G	p.Ser78Ala	1.01	0.536	1.9	1.08	0.351	3.31
MYBPC3	11	47372850	A	G	78	2/35	c.232T>C	p.Ser78Pro	1.01	0.536	1.9	6.1	1.9	19.6
MYBPC3	11	47372850	A	T	78	2/35	c.232T>A	p.Ser78Thr	1.01	0.536	1.9	0.811	0.233	2.83
MYBPC3	11	47372849	G	A	78	2/35	c.233C>T	p.Ser78Phe	1.01	0.536	1.9	1.08	0.336	3.45
MYBPC3	11	47372849	G	C	78	2/35	c.233C>G	p.Ser78Cys	1.01	0.536	1.9	2.41	0.611	9.48
MYBPC3	11	47372849	G	T	78	2/35	c.233C>A	p.Ser78Tyr	1.01	0.536	1.9	0.57	0.166	1.96
MYBPC3	11	47372847	A	T	79	2/35	c.235T>A	p.Tyr79Asn	1.02	0.546	1.92	2.2	0.582	8.3
MYBPC3	11	47372847	A	C	79	2/35	c.235T>G	p.Tyr79Asp	1.02	0.546	1.92	19.7	5.92	65.2
MYBPC3	11	47372847	A	G	79	2/35	c.235T>C	p.Tyr79His	1.02	0.546	1.92	2.84	0.813	9.91
MYBPC3	11	47372846	T	A	79	2/35	c.236A>T	p.Tyr79Phe	1.02	0.546	1.92	6.01	1.61	22.4
MYBPC3	11	47372846	T	C	79	2/35	c.236A>G	p.Tyr79Cys	1.02	0.546	1.92	19.3	5.88	63.6
MYBPC3	11	47372846	T	G	79	2/35	c.236A>C	p.Tyr79Ser	1.02	0.546	1.92	1.6	0.435	5.9
MYBPC3	11	47372844	C	T	80	2/35	c.238G>A	p.Ala80Thr	1.04	0.556	1.93	0.535	0.142	2.01
MYBPC3	11	47372844	C	A	80	2/35	c.238G>T	p.Ala80Ser	1.04	0.556	1.93	0.732	0.226	2.37
MYBPC3	11	47372844	C	G	80	2/35	c.238G>C	p.Ala80Pro	1.04	0.556	1.93	9.61	2.95	31.3
MYBPC3	11	47372843	G	C	80	2/35	c.239C>G	p.Ala80Gly	1.04	0.556	1.93	4.09	1.28	13
MYBPC3	11	47372843	G	A	80	2/35	c.239C>T	p.Ala80Val	1.04	0.556	1.93	0.66	0.192	2.27
MYBPC3	11	47372843	G	T	80	2/35	c.239C>A	p.Ala80Glu	1.04	0.556	1.93	6.63	1.99	22.1
MYBPC3	11	47372840	A	C	81	2/35	c.242T>G	p.Val81Gly	1.05	0.566	1.95	0.955	0.204	4.47
MYBPC3	11	47372840	A	G	81	2/35	c.242T>C	p.Val81Ala	1.05	0.566	1.95	0.58	0.142	2.37
MYBPC3	11	47372840	A	T	81	2/35	c.242T>A	p.Val81Asp	1.05	0.566	1.95	6.91	1.61	29.8
MYBPC3	11	47372841	C	A	81	2/35	c.241G>T	p.Val81Phe	1.05	0.566	1.95	4.65	1.18	18.3
MYBPC3	11	47372841	C	G	81	2/35	c.241G>C	p.Val81Leu	1.05	0.566	1.95	2.07	0.539	7.93
MYBPC3	11	47372841	C	T	81	2/35	c.241G>A	p.Val81Ile	1.05	0.566	1.95	2.67	0.723	9.88
MYBPC3	11	47372836	A	C	82	2/35	c.246T>G	p.Ile82Met	1.07	0.577	1.97	16.9	4.01	71.5
MYBPC3	11	47372837	A	C	82	2/35	c.245T>G	p.Ile82Ser	1.07	0.577	1.97	45.9	11.7	179
MYBPC3	11	47372837	A	G	82	2/35	c.245T>C	p.Ile82Thr	1.07	0.577	1.97	21.4	5.16	88.8
MYBPC3	11	47372837	A	T	82	2/35	c.245T>A	p.Ile82Asn	1.07	0.577	1.97	50.7	14.9	173
MYBPC3	11	47372838	T	C	82	2/35	c.244A>G	p.Ile82Val	1.07	0.577	1.97	1.02	0.245	4.25
MYBPC3	11	47372838	T	A	82	2/35	c.244A>T	p.Ile82Phe	1.07	0.577	1.97	43.9	12.6	153
MYBPC3	11	47372838	T	G	82	2/35	c.244A>C	p.Ile82Leu	1.07	0.577	1.97	2.09	0.534	8.18
MYBPC3	11	47372835	C	T	83	2/35	c.247G>A	p.Ala83Thr	1.08	0.588	1.99	27.5	8.41	90.1
MYBPC3	11	47372835	C	A	83	2/35	c.247G>T	p.Ala83Ser	1.08	0.588	1.99	16.3	4.04	66
MYBPC3	11	47372835	C	G	83	2/35	c.247G>C	p.Ala83Pro	1.08	0.588	1.99	9.02	2.46	33.1
MYBPC3	11	47372834	G	A	83	2/35	c.248C>T	p.Ala83Val	1.08	0.588	1.99	40.2	11.3	143
MYBPC3	11	47372834	G	C	83	2/35	c.248C>G	p.Ala83Gly	1.08	0.588	1.99	3.36	0.858	13.2
MYBPC3	11	47372834	G	T	83	2/35	c.248C>A	p.Ala83Asp	1.08	0.588	1.99	11	2.98	40.8
MYBPC3	11	47372831	C	T	84	2/35	c.251G>A	p.Gly84Asp	1.1	0.599	2	17.8	5.49	57.7
MYBPC3	11	47372831	C	A	84	2/35	c.251G>T	p.Gly84Val	1.1	0.599	2	6.57	1.85	23.3
MYBPC3	11	47372831	C	G	84	2/35	c.251G>C	p.Gly84Ala	1.1	0.599	2	18.9	5.74	62.4
MYBPC3	11	47372832	C	A	84	2/35	c.250G>T	p.Gly84Cys	1.1	0.599	2	99.1	30.1	327
MYBPC3	11	47372832	C	G	84	2/35	c.250G>C	p.Gly84Arg	1.1	0.599	2	10.4	2.69	40.3
MYBPC3	11	47372832	C	T	84	2/35	c.250G>A	p.Gly84Ser	1.1	0.599	2	65.3	18.7	228
MYBPC3	11	47372829	A	C	85	2/35	c.253T>G	p.Ser85Ala	1.11	0.61	2.02	1.09	0.309	3.84
MYBPC3	11	47372829	A	G	85	2/35	c.253T>C	p.Ser85Pro	1.11	0.61	2.02	5.62	1.65	19.1
MYBPC3	11	47372829	A	T	85	2/35	c.253T>A	p.Ser85Thr	1.11	0.61	2.02	1.77	0.583	5.37
MYBPC3	11	47372828	G	A	85	2/35	c.254C>T	p.Ser85Phe	1.11	0.61	2.02	30.5	10.7	86.8
MYBPC3	11	47372828	G	C	85	2/35	c.254C>G	p.Ser85Cys	1.11	0.61	2.02	2.86	0.765	10.7
MYBPC3	11	47372828	G	T	85	2/35	c.254C>A	p.Ser85Tyr	1.11	0.61	2.02	20.2	6.49	62.9
MYBPC3	11	47372826	A	T	86	2/35	c.256T>A	p.Ser86Thr	1.13	0.621	2.04	6.9	2.05	23.1
MYBPC3	11	47372826	A	C	86	2/35	c.256T>G	p.Ser86Ala	1.13	0.621	2.04	2.33	0.696	7.79
MYBPC3	11	47372826	A	G	86	2/35	c.256T>C	p.Ser86Pro	1.13	0.621	2.04	41.6	12.4	140
MYBPC3	11	47372825	G	A	86	2/35	c.257C>T	p.Ser86Phe	1.13	0.621	2.04	81.4	25.6	259
MYBPC3	11	47372825	G	C	86	2/35	c.257C>G	p.Ser86Cys	1.13	0.621	2.04	101	33.6	305
MYBPC3	11	47372825	G	T	86	2/35	c.257C>A	p.Ser86Tyr	1.13	0.621	2.04	105	31.4	352
MYBPC3	11	47372821	C	A	87	2/35	c.261G>T	p.Lys87Asn	1.14	0.633	2.06	23	6.58	80.2
MYBPC3	11	47372821	C	G	87	2/35	c.261G>C	p.Lys87Asn	1.14	0.633	2.06	23.1	6.63	80.7
MYBPC3	11	47372822	T	A	87	2/35	c.260A>T	p.Lys87Met	1.14	0.633	2.06	50	14.9	167
MYBPC3	11	47372822	T	C	87	2/35	c.260A>G	p.Lys87Arg	1.14	0.633	2.06	19.1	6.03	60.6
MYBPC3	11	47372822	T	G	87	2/35	c.260A>C	p.Lys87Thr	1.14	0.633	2.06	41.9	12.4	142
MYBPC3	11	47372823	T	C	87	2/35	c.259A>G	p.Lys87Glu	1.14	0.633	2.06	99.1	26.6	368
MYBPC3	11	47372823	T	G	87	2/35	c.259A>C	p.Lys87Gln	1.14	0.633	2.06	46	14.5	147
MYBPC3	11	47372819	A	T	88	2/35	c.263T>A	p.Val88Asp	1.16	0.645	2.08	79.5	24.7	256
MYBPC3	11	47372819	A	C	88	2/35	c.263T>G	p.Val88Gly	1.16	0.645	2.08	27.8	8.51	91
MYBPC3	11	47372819	A	G	88	2/35	c.263T>C	p.Val88Ala	1.16	0.645	2.08	6.66	1.79	24.8
MYBPC3	11	47372820	C	A	88	2/35	c.262G>T	p.Val88Phe	1.16	0.645	2.08	6.65	1.67	26.4
MYBPC3	11	47372820	C	G	88	2/35	c.262G>C	p.Val88Leu	1.16	0.645	2.08	11.7	3.59	37.9
MYBPC3	11	47372820	C	T	88	2/35	c.262G>A	p.Val88Ile	1.16	0.645	2.08	8.52	2.28	31.8
MYBPC3	11	47372815	C	A	89	2/35	c.267G>T	p.Lys89Asn	1.18	0.657	2.11	39.2	11.2	137
MYBPC3	11	47372815	C	G	89	2/35	c.267G>C	p.Lys89Asn	1.18	0.657	2.11	39.2	11.2	137
MYBPC3	11	47372816	T	G	89	2/35	c.266A>C	p.Lys89Thr	1.18	0.657	2.11	14.6	4.18	51.2
MYBPC3	11	47372816	T	A	89	2/35	c.266A>T	p.Lys89Met	1.18	0.657	2.11	9.27	2.39	35.9
MYBPC3	11	47372816	T	C	89	2/35	c.266A>G	p.Lys89Arg	1.18	0.657	2.11	66.5	21.6	205
MYBPC3	11	47372817	T	C	89	2/35	c.265A>G	p.Lys89Glu	1.18	0.657	2.11	135	36.3	502
MYBPC3	11	47372817	T	G	89	2/35	c.265A>C	p.Lys89Gln	1.18	0.657	2.11	92.8	30.2	285
MYBPC3	11	47372813	A	C	90	2/35	c.269T>G	p.Phe90Cys	1.19	0.67	2.13	37	10.7	128
MYBPC3	11	47372813	A	G	90	2/35	c.269T>C	p.Phe90Ser	1.19	0.67	2.13	105	31.4	350
MYBPC3	11	47372813	A	T	90	2/35	c.269T>A	p.Phe90Tyr	1.19	0.67	2.13	45	11.8	172
MYBPC3	11	47372814	A	C	90	2/35	c.268T>G	p.Phe90Val	1.19	0.67	2.13	208	64.8	665
MYBPC3	11	47372814	A	G	90	2/35	c.268T>C	p.Phe90Leu	1.19	0.67	2.13	152	43.8	528
MYBPC3	11	47372814	A	T	90	2/35	c.268T>A	p.Phe90Ile	1.19	0.67	2.13	88.5	29.4	266
MYBPC3	11	47372812	G	C	90	2/35	c.270C>G	p.Phe90Leu	1.19	0.67	2.13	102	26.9	389
MYBPC3	11	47372812	G	T	90	2/35	c.270C>A	p.Phe90Leu	1.19	0.67	2.13	118	31	447
MYBPC3	11	47372811	C	T	91	2/35	c.271G>A	p.Asp91Asn	1.21	0.683	2.15	2.45	0.713	8.4
MYBPC3	11	47372811	C	A	91	2/35	c.271G>T	p.Asp91Tyr	1.21	0.683	2.15	3.97	1.1	14.3
MYBPC3	11	47372811	C	G	91	2/35	c.271G>C	p.Asp91His	1.21	0.683	2.15	14.5	4.55	46
MYBPC3	11	47372809	G	C	91	2/35	c.273C>G	p.Asp91Glu	1.21	0.683	2.15	1.32	0.136	12.8
MYBPC3	11	47372809	G	T	91	2/35	c.273C>A	p.Asp91Glu	1.21	0.683	2.15	1.32	0.136	12.8
MYBPC3	11	47372810	T	A	91	2/35	c.272A>T	p.Asp91Val	1.21	0.683	2.15	17.9	5.31	60.3
MYBPC3	11	47372810	T	C	91	2/35	c.272A>G	p.Asp91Gly	1.21	0.683	2.15	5.17	1.4	19.1
MYBPC3	11	47372810	T	G	91	2/35	c.272A>C	p.Asp91Ala	1.21	0.683	2.15	6.18	1.67	22.9
MYBPC3	11	47372807	A	C	92	2/35	c.275T>G	p.Leu92Arg	1.23	0.696	2.17	23.2	7.56	71.4
MYBPC3	11	47372807	A	G	92	2/35	c.275T>C	p.Leu92Pro	1.23	0.696	2.17	20.8	6.72	64.2
MYBPC3	11	47372807	A	T	92	2/35	c.275T>A	p.Leu92His	1.23	0.696	2.17	9.17	3.11	27.1
MYBPC3	11	47372808	G	A	92	2/35	c.274C>T	p.Leu92Phe	1.23	0.696	2.17	5.68	1.73	18.7
MYBPC3	11	47372808	G	C	92	2/35	c.274C>G	p.Leu92Val	1.23	0.696	2.17	20.7	6.3	67.7
MYBPC3	11	47372808	G	T	92	2/35	c.274C>A	p.Leu92Ile	1.23	0.696	2.17	53	16.5	170
MYBPC3	11	47372803	C	A	93	2/35	c.279G>T	p.Lys93Asn	1.25	0.709	2.2	10.3	2.93	36.5
MYBPC3	11	47372803	C	G	93	2/35	c.279G>C	p.Lys93Asn	1.25	0.709	2.2	10.3	2.93	36.5
MYBPC3	11	47372804	T	A	93	2/35	c.278A>T	p.Lys93Met	1.25	0.709	2.2	12.3	3.75	40.3
MYBPC3	11	47372804	T	C	93	2/35	c.278A>G	p.Lys93Arg	1.25	0.709	2.2	29.7	9.12	96.6
MYBPC3	11	47372804	T	G	93	2/35	c.278A>C	p.Lys93Thr	1.25	0.709	2.2	1.72	0.406	7.3
MYBPC3	11	47372805	T	C	93	2/35	c.277A>G	p.Lys93Glu	1.25	0.709	2.2	57	16.1	202
MYBPC3	11	47372805	T	G	93	2/35	c.277A>C	p.Lys93Gln	1.25	0.709	2.2	50.9	15.7	165
MYBPC3	11	47372801	A	C	94	2/35	c.281T>G	p.Val94Gly	1.27	0.723	2.22	15.4	5.01	47.3
MYBPC3	11	47372801	A	G	94	2/35	c.281T>C	p.Val94Ala	1.27	0.723	2.22	15.1	4.93	46
MYBPC3	11	47372801	A	T	94	2/35	c.281T>A	p.Val94Asp	1.27	0.723	2.22	6.58	2.21	19.6
MYBPC3	11	47372802	C	A	94	2/35	c.280G>T	p.Val94Phe	1.27	0.723	2.22	8.95	3.02	26.5
MYBPC3	11	47372802	C	G	94	2/35	c.280G>C	p.Val94Leu	1.27	0.723	2.22	21.1	6.47	69.1
MYBPC3	11	47372802	C	T	94	2/35	c.280G>A	p.Val94Ile	1.27	0.723	2.22	33.1	8.07	136
MYBPC3	11	47372798	A	G	95	2/35	c.284T>C	p.Ile95Thr	1.29	0.737	2.25	1.52	0.0883	26.2
MYBPC3	11	47372798	A	C	95	2/35	c.284T>G	p.Ile95Arg	1.29	0.737	2.25	0.342	0.0251	4.67
MYBPC3	11	47372798	A	T	95	2/35	c.284T>A	p.Ile95Lys	1.29	0.737	2.25	1.32	0.108	16.1
MYBPC3	11	47372797	T	C	95	2/35	c.285A>G	p.Ile95Met	1.29	0.737	2.25	1.33	0.3	5.93
MYBPC3	11	47372799	T	C	95	2/35	c.283A>G	p.Ile95Val	1.29	0.737	2.25	1.71	0.138	21.1
MYBPC3	11	47372799	T	G	95	2/35	c.283A>C	p.Ile95Leu	1.29	0.737	2.25	1.21	0.189	7.74
MYBPC3	11	47372799	T	A	95	2/35	c.283A>T	p.Ile95Leu	1.29	0.737	2.25	1.21	0.189	7.74
MYBPC3	11	47372794	C	A	96	2/35	c.288G>T	p.Glu96Asp	1.31	0.751	2.27	0.973	0.0692	13.7
MYBPC3	11	47372794	C	G	96	2/35	c.288G>C	p.Glu96Asp	1.31	0.751	2.27	0.973	0.0692	13.7
MYBPC3	11	47372796	C	G	96	2/35	c.286G>C	p.Glu96Gln	1.31	0.751	2.27	2.9	0.771	10.9
MYBPC3	11	47372796	C	T	96	2/35	c.286G>A	p.Glu96Lys	1.31	0.751	2.27	1.56	0.384	6.3
MYBPC3	11	47372795	T	C	96	2/35	c.287A>G	p.Glu96Gly	1.31	0.751	2.27	0.262	0.0553	1.24
MYBPC3	11	47372795	T	A	96	2/35	c.287A>T	p.Glu96Val	1.31	0.751	2.27	2.17	0.485	9.76
MYBPC3	11	47372795	T	G	96	2/35	c.287A>C	p.Glu96Ala	1.31	0.751	2.27	2.41	0.591	9.82
MYBPC3	11	47372793	C	A	97	2/35	c.289G>T	p.Ala97Ser	1.33	0.766	2.3	1.26	0.344	4.6
MYBPC3	11	47372793	C	G	97	2/35	c.289G>C	p.Ala97Pro	1.33	0.766	2.3	0.796	0.176	3.61
MYBPC3	11	47372793	C	T	97	2/35	c.289G>A	p.Ala97Thr	1.33	0.766	2.3	0.243	0.0527	1.12
MYBPC3	11	47372792	G	A	97	2/35	c.290C>T	p.Ala97Val	1.33	0.766	2.3	0.269	0.0527	1.37
MYBPC3	11	47372792	G	C	97	2/35	c.290C>G	p.Ala97Gly	1.33	0.766	2.3	0.875	0.207	3.7
MYBPC3	11	47372792	G	T	97	2/35	c.290C>A	p.Ala97Glu	1.33	0.766	2.3	0.437	0.095	2.01
MYBPC3	11	47372165	C	A	98	3/35	c.294G>T	p.Glu98Asp	1.35	0.781	2.33	1.25	0.294	5.3
MYBPC3	11	47372165	C	G	98	3/35	c.294G>C	p.Glu98Asp	1.35	0.781	2.33	1.24	0.291	5.26
MYBPC3	11	47372790	C	G	98	2/35	c.292G>C	p.Glu98Gln	1.35	0.781	2.33	1.33	0.383	4.63
MYBPC3	11	47372790	C	T	98	2/35	c.292G>A	p.Glu98Lys	1.35	0.781	2.33	0.519	0.142	1.89
MYBPC3	11	47372166	T	A	98	3/35	c.293A>T	p.Glu98Val	1.35	0.781	2.33	6.27	1.55	25.4
MYBPC3	11	47372166	T	C	98	3/35	c.293A>G	p.Glu98Gly	1.35	0.781	2.33	6.23	1.57	24.8
MYBPC3	11	47372166	T	G	98	3/35	c.293A>C	p.Glu98Ala	1.35	0.781	2.33	1.81	0.412	8
MYBPC3	11	47372162	C	A	99	3/35	c.297G>T	p.Lys99Asn	1.37	0.796	2.35	0.524	0.09	3.05
MYBPC3	11	47372162	C	G	99	3/35	c.297G>C	p.Lys99Asn	1.37	0.796	2.35	0.516	0.0885	3.01
MYBPC3	11	47372163	T	G	99	3/35	c.296A>C	p.Lys99Thr	1.37	0.796	2.35	0.978	0.222	4.31
MYBPC3	11	47372163	T	A	99	3/35	c.296A>T	p.Lys99Met	1.37	0.796	2.35	0.0864	0.0155	0.481
MYBPC3	11	47372163	T	C	99	3/35	c.296A>G	p.Lys99Arg	1.37	0.796	2.35	2.48	0.59	10.4
MYBPC3	11	47372164	T	C	99	3/35	c.295A>G	p.Lys99Glu	1.37	0.796	2.35	0.302	0.0619	1.48
MYBPC3	11	47372164	T	G	99	3/35	c.295A>C	p.Lys99Gln	1.37	0.796	2.35	1.15	0.229	5.75
MYBPC3	11	47372161	C	A	100	3/35	c.298G>T	p.Ala100Ser	1.39	0.812	2.38	2.41	0.638	9.09
MYBPC3	11	47372161	C	G	100	3/35	c.298G>C	p.Ala100Pro	1.39	0.812	2.38	2.05	0.531	7.88
MYBPC3	11	47372161	C	T	100	3/35	c.298G>A	p.Ala100Thr	1.39	0.812	2.38	3.23	0.889	11.7
MYBPC3	11	47372160	G	A	100	3/35	c.299C>T	p.Ala100Val	1.39	0.812	2.38	0.755	0.186	3.06
MYBPC3	11	47372160	G	C	100	3/35	c.299C>G	p.Ala100Gly	1.39	0.812	2.38	2.38	0.634	8.94
MYBPC3	11	47372160	G	T	100	3/35	c.299C>A	p.Ala100Glu	1.39	0.812	2.38	0.381	0.0931	1.56
MYBPC3	11	47372156	C	A	101	3/35	c.303G>T	p.Glu101Asp	1.41	0.828	2.41	0.468	0.108	2.02
MYBPC3	11	47372156	C	G	101	3/35	c.303G>C	p.Glu101Asp	1.41	0.828	2.41	0.468	0.108	2.02
MYBPC3	11	47372158	C	G	101	3/35	c.301G>C	p.Glu101Gln	1.41	0.828	2.41	1.54	0.402	5.93
MYBPC3	11	47372158	C	T	101	3/35	c.301G>A	p.Glu101Lys	1.41	0.828	2.41	0.28	0.0684	1.15
MYBPC3	11	47372157	T	A	101	3/35	c.302A>T	p.Glu101Val	1.41	0.828	2.41	0.0275	0.00514	0.148
MYBPC3	11	47372157	T	C	101	3/35	c.302A>G	p.Glu101Gly	1.41	0.828	2.41	0.0227	0.00427	0.12
MYBPC3	11	47372157	T	G	101	3/35	c.302A>C	p.Glu101Ala	1.41	0.828	2.41	0.457	0.102	2.06
MYBPC3	11	47372154	G	A	102	3/35	c.305C>T	p.Pro102Leu	1.44	0.845	2.44	0.0561	0.0121	0.261
MYBPC3	11	47372154	G	C	102	3/35	c.305C>G	p.Pro102Arg	1.44	0.845	2.44	0.401	0.0952	1.69
MYBPC3	11	47372154	G	T	102	3/35	c.305C>A	p.Pro102His	1.44	0.845	2.44	0.0426	0.0106	0.172
MYBPC3	11	47372155	G	A	102	3/35	c.304C>T	p.Pro102Ser	1.44	0.845	2.44	0.454	0.0757	2.73
MYBPC3	11	47372155	G	C	102	3/35	c.304C>G	p.Pro102Ala	1.44	0.845	2.44	1.02	0.186	5.65
MYBPC3	11	47372155	G	T	102	3/35	c.304C>A	p.Pro102Thr	1.44	0.845	2.44	1.37	0.406	4.66
MYBPC3	11	47372151	A	C	103	3/35	c.308T>G	p.Met103Arg	1.46	0.862	2.47	0.483	0.1	2.33
MYBPC3	11	47372151	A	G	103	3/35	c.308T>C	p.Met103Thr	1.46	0.862	2.47	0.501	0.103	2.43
MYBPC3	11	47372151	A	T	103	3/35	c.308T>A	p.Met103Lys	1.46	0.862	2.47	0.334	0.0487	2.29
MYBPC3	11	47372150	C	A	103	3/35	c.309G>T	p.Met103Ile	1.46	0.862	2.47	0.181	0.0105	3.12
MYBPC3	11	47372150	C	G	103	3/35	c.309G>C	p.Met103Ile	1.46	0.862	2.47	0.179	0.0104	3.08
MYBPC3	11	47372150	C	T	103	3/35	c.309G>A	p.Met103Ile	1.46	0.862	2.47	0.181	0.0105	3.12
MYBPC3	11	47372152	T	A	103	3/35	c.307A>T	p.Met103Leu	1.46	0.862	2.47	0.12	0.0068	2.13
MYBPC3	11	47372152	T	C	103	3/35	c.307A>G	p.Met103Val	1.46	0.862	2.47	0.425	0.0233	7.76
MYBPC3	11	47372152	T	G	103	3/35	c.307A>C	p.Met103Leu	1.46	0.862	2.47	0.122	0.0069	2.15
MYBPC3	11	47372148	A	C	104	3/35	c.311T>G	p.Leu104Arg	1.48	0.879	2.5	0.399	0.122	1.3
MYBPC3	11	47372148	A	G	104	3/35	c.311T>C	p.Leu104Pro	1.48	0.879	2.5	1.59	0.447	5.69
MYBPC3	11	47372148	A	T	104	3/35	c.311T>A	p.Leu104Gln	1.48	0.879	2.5	0.696	0.228	2.12
MYBPC3	11	47372149	G	C	104	3/35	c.310C>G	p.Leu104Val	1.48	0.879	2.5	1.2	0.24	6.04
MYBPC3	11	47372149	G	T	104	3/35	c.310C>A	p.Leu104Met	1.48	0.879	2.5	1.98	0.484	8.12
MYBPC3	11	47372146	C	A	105	3/35	c.313G>T	p.Ala105Ser	1.51	0.897	2.54	1.57	0.355	6.97
MYBPC3	11	47372146	C	G	105	3/35	c.313G>C	p.Ala105Pro	1.51	0.897	2.54	1.41	0.463	4.27
MYBPC3	11	47372146	C	T	105	3/35	c.313G>A	p.Ala105Thr	1.51	0.897	2.54	2.17	0.629	7.49
MYBPC3	11	47372145	G	A	105	3/35	c.314C>T	p.Ala105Val	1.51	0.897	2.54	3.16	0.966	10.3
MYBPC3	11	47372145	G	C	105	3/35	c.314C>G	p.Ala105Gly	1.51	0.897	2.54	7.61	1.43	40.6
MYBPC3	11	47372145	G	T	105	3/35	c.314C>A	p.Ala105Asp	1.51	0.897	2.54	6.08	1.91	19.4
MYBPC3	11	47372142	G	C	106	3/35	c.317C>G	p.Pro106Arg	1.53	0.915	2.57	0.375	0.104	1.36
MYBPC3	11	47372142	G	A	106	3/35	c.317C>T	p.Pro106Leu	1.53	0.915	2.57	0.0259	0.00513	0.13
MYBPC3	11	47372142	G	T	106	3/35	c.317C>A	p.Pro106His	1.53	0.915	2.57	0.126	0.029	0.55
MYBPC3	11	47372143	G	A	106	3/35	c.316C>T	p.Pro106Ser	1.53	0.915	2.57	1.6	0.454	5.66
MYBPC3	11	47372143	G	C	106	3/35	c.316C>G	p.Pro106Ala	1.53	0.915	2.57	0.0454	0.00991	0.208
MYBPC3	11	47372143	G	T	106	3/35	c.316C>A	p.Pro106Thr	1.53	0.915	2.57	0.319	0.0893	1.14
MYBPC3	11	47372140	C	A	107	3/35	c.319G>T	p.Ala107Ser	1.56	0.933	2.6	0.26	0.066	1.02
MYBPC3	11	47372140	C	G	107	3/35	c.319G>C	p.Ala107Pro	1.56	0.933	2.6	0.703	0.219	2.26
MYBPC3	11	47372140	C	T	107	3/35	c.319G>A	p.Ala107Thr	1.56	0.933	2.6	0.72	0.226	2.3
MYBPC3	11	47372139	G	A	107	3/35	c.320C>T	p.Ala107Val	1.56	0.933	2.6	1.31	0.401	4.28
MYBPC3	11	47372139	G	C	107	3/35	c.320C>G	p.Ala107Gly	1.56	0.933	2.6	5.59	1.63	19.2
MYBPC3	11	47372139	G	T	107	3/35	c.320C>A	p.Ala107Asp	1.56	0.933	2.6	0.164	0.035	0.768
MYBPC3	11	47372136	G	A	108	3/35	c.323C>T	p.Pro108Leu	1.59	0.952	2.64	0.0847	0.0197	0.364
MYBPC3	11	47372136	G	T	108	3/35	c.323C>A	p.Pro108His	1.59	0.952	2.64	0.131	0.028	0.608
MYBPC3	11	47372136	G	C	108	3/35	c.323C>G	p.Pro108Arg	1.59	0.952	2.64	0.0253	0.00513	0.124
MYBPC3	11	47372137	G	A	108	3/35	c.322C>T	p.Pro108Ser	1.59	0.952	2.64	2.31	0.678	7.87
MYBPC3	11	47372137	G	C	108	3/35	c.322C>G	p.Pro108Ala	1.59	0.952	2.64	0.956	0.258	3.55
MYBPC3	11	47372137	G	T	108	3/35	c.322C>A	p.Pro108Thr	1.59	0.952	2.64	0.555	0.157	1.97
MYBPC3	11	47372134	C	T	109	3/35	c.325G>A	p.Ala109Thr	1.61	0.972	2.67	1.97	0.572	6.75
MYBPC3	11	47372134	C	A	109	3/35	c.325G>T	p.Ala109Ser	1.61	0.972	2.67	1.17	0.321	4.24
MYBPC3	11	47372134	C	G	109	3/35	c.325G>C	p.Ala109Pro	1.61	0.972	2.67	1.47	0.423	5.09
MYBPC3	11	47372133	G	A	109	3/35	c.326C>T	p.Ala109Val	1.61	0.972	2.67	8.14	2.29	28.9
MYBPC3	11	47372133	G	C	109	3/35	c.326C>G	p.Ala109Gly	1.61	0.972	2.67	5.89	1.71	20.3
MYBPC3	11	47372133	G	T	109	3/35	c.326C>A	p.Ala109Asp	1.61	0.972	2.67	0.689	0.205	2.31
MYBPC3	11	47372130	G	C	110	3/35	c.329C>G	p.Pro110Arg	1.64	0.991	2.71	0.236	0.0534	1.04
MYBPC3	11	47372130	G	A	110	3/35	c.329C>T	p.Pro110Leu	1.64	0.991	2.71	0.128	0.0301	0.547
MYBPC3	11	47372130	G	T	110	3/35	c.329C>A	p.Pro110His	1.64	0.991	2.71	0.0791	0.0166	0.376
MYBPC3	11	47372131	G	A	110	3/35	c.328C>T	p.Pro110Ser	1.64	0.991	2.71	2.08	0.623	6.94
MYBPC3	11	47372131	G	C	110	3/35	c.328C>G	p.Pro110Ala	1.64	0.991	2.71	0.535	0.139	2.06
MYBPC3	11	47372131	G	T	110	3/35	c.328C>A	p.Pro110Thr	1.64	0.991	2.71	0.282	0.0709	1.12
MYBPC3	11	47372128	C	A	111	3/35	c.331G>T	p.Ala111Ser	1.67	1.01	2.75	0.658	0.163	2.66
MYBPC3	11	47372128	C	G	111	3/35	c.331G>C	p.Ala111Pro	1.67	1.01	2.75	1.25	0.347	4.54
MYBPC3	11	47372128	C	T	111	3/35	c.331G>A	p.Ala111Thr	1.67	1.01	2.75	1.61	0.428	6.07
MYBPC3	11	47372127	G	A	111	3/35	c.332C>T	p.Ala111Val	1.67	1.01	2.75	2.17	0.561	8.37
MYBPC3	11	47372127	G	C	111	3/35	c.332C>G	p.Ala111Gly	1.67	1.01	2.75	1.95	0.548	6.96
MYBPC3	11	47372127	G	T	111	3/35	c.332C>A	p.Ala111Asp	1.67	1.01	2.75	0.298	0.077	1.15
MYBPC3	11	47372123	C	A	112	3/35	c.336G>T	p.Glu112Asp	1.7	1.03	2.79	0.261	0.074	0.922
MYBPC3	11	47372123	C	G	112	3/35	c.336G>C	p.Glu112Asp	1.7	1.03	2.79	0.265	0.0753	0.932
MYBPC3	11	47372125	C	G	112	3/35	c.334G>C	p.Glu112Gln	1.7	1.03	2.79	2.07	0.621	6.9
MYBPC3	11	47372125	C	T	112	3/35	c.334G>A	p.Glu112Lys	1.7	1.03	2.79	0.611	0.197	1.89
MYBPC3	11	47372124	T	A	112	3/35	c.335A>T	p.Glu112Val	1.7	1.03	2.79	1.25	0.394	3.94
MYBPC3	11	47372124	T	C	112	3/35	c.335A>G	p.Glu112Gly	1.7	1.03	2.79	0.676	0.202	2.26
MYBPC3	11	47372124	T	G	112	3/35	c.335A>C	p.Glu112Ala	1.7	1.03	2.79	1.1	0.344	3.51
MYBPC3	11	47372122	C	A	113	3/35	c.337G>T	p.Ala113Ser	1.73	1.05	2.82	0.635	0.179	2.25
MYBPC3	11	47372122	C	G	113	3/35	c.337G>C	p.Ala113Pro	1.73	1.05	2.82	1.01	0.236	4.32
MYBPC3	11	47372122	C	T	113	3/35	c.337G>A	p.Ala113Thr	1.73	1.05	2.82	3.07	0.834	11.3
MYBPC3	11	47372121	G	T	113	3/35	c.338C>A	p.Ala113Asp	1.73	1.05	2.82	2.37	0.723	7.79
MYBPC3	11	47372121	G	A	113	3/35	c.338C>T	p.Ala113Val	1.73	1.05	2.82	4.28	1.21	15.2
MYBPC3	11	47372121	G	C	113	3/35	c.338C>G	p.Ala113Gly	1.73	1.05	2.82	5.01	1.52	16.5
MYBPC3	11	47372118	G	A	114	3/35	c.341C>T	p.Thr114Ile	1.76	1.08	2.86	3.36	0.896	12.6
MYBPC3	11	47372118	G	C	114	3/35	c.341C>G	p.Thr114Ser	1.76	1.08	2.86	4.88	1.12	21.3
MYBPC3	11	47372118	G	T	114	3/35	c.341C>A	p.Thr114Asn	1.76	1.08	2.86	2.79	0.682	11.4
MYBPC3	11	47372119	T	C	114	3/35	c.340A>G	p.Thr114Ala	1.76	1.08	2.86	1.26	0.368	4.29
MYBPC3	11	47372119	T	A	114	3/35	c.340A>T	p.Thr114Ser	1.76	1.08	2.86	2.02	0.501	8.15
MYBPC3	11	47372119	T	G	114	3/35	c.340A>C	p.Thr114Pro	1.76	1.08	2.86	1.76	0.483	6.45
MYBPC3	11	47372115	C	T	115	3/35	c.344G>A	p.Gly115Glu	1.79	1.1	2.91	3.61	0.767	17
MYBPC3	11	47372115	C	A	115	3/35	c.344G>T	p.Gly115Val	1.79	1.1	2.91	1.12	0.248	5.09
MYBPC3	11	47372115	C	G	115	3/35	c.344G>C	p.Gly115Ala	1.79	1.1	2.91	1.47	0.35	6.15
MYBPC3	11	47372116	C	T	115	3/35	c.343G>A	p.Gly115Arg	1.79	1.1	2.91	0.833	0.22	3.15
MYBPC3	11	47372116	C	G	115	3/35	c.343G>C	p.Gly115Arg	1.79	1.1	2.91	0.833	0.22	3.15
MYBPC3	11	47372113	C	A	116	3/35	c.346G>T	p.Ala116Ser	1.82	1.12	2.95	0.456	0.0984	2.11
MYBPC3	11	47372113	C	G	116	3/35	c.346G>C	p.Ala116Pro	1.82	1.12	2.95	0.223	0.0387	1.29
MYBPC3	11	47372113	C	T	116	3/35	c.346G>A	p.Ala116Thr	1.82	1.12	2.95	0.703	0.192	2.58
MYBPC3	11	47372112	G	C	116	3/35	c.347C>G	p.Ala116Gly	1.82	1.12	2.95	1.35	0.388	4.73
MYBPC3	11	47372112	G	A	116	3/35	c.347C>T	p.Ala116Val	1.82	1.12	2.95	2.53	0.727	8.77
MYBPC3	11	47372112	G	T	116	3/35	c.347C>A	p.Ala116Asp	1.82	1.12	2.95	0.281	0.0576	1.37
MYBPC3	11	47372109	G	A	117	3/35	c.350C>T	p.Pro117Leu	1.85	1.14	2.99	0.0803	0.0181	0.355
MYBPC3	11	47372109	G	C	117	3/35	c.350C>G	p.Pro117Arg	1.85	1.14	2.99	0.213	0.0512	0.884
MYBPC3	11	47372109	G	T	117	3/35	c.350C>A	p.Pro117His	1.85	1.14	2.99	0.0753	0.0165	0.343
MYBPC3	11	47372110	G	A	117	3/35	c.349C>T	p.Pro117Ser	1.85	1.14	2.99	1.38	0.415	4.58
MYBPC3	11	47372110	G	C	117	3/35	c.349C>G	p.Pro117Ala	1.85	1.14	2.99	1.43	0.402	5.1
MYBPC3	11	47372110	G	T	117	3/35	c.349C>A	p.Pro117Thr	1.85	1.14	2.99	0.0299	0.0061	0.147
MYBPC3	11	47372106	C	A	118	3/35	c.353G>T	p.Gly118Val	1.88	1.17	3.03	0.236	0.052	1.07
MYBPC3	11	47372106	C	G	118	3/35	c.353G>C	p.Gly118Ala	1.88	1.17	3.03	0.594	0.171	2.07
MYBPC3	11	47372106	C	T	118	3/35	c.353G>A	p.Gly118Glu	1.88	1.17	3.03	0.258	0.0537	1.24
MYBPC3	11	47372107	C	G	118	3/35	c.352G>C	p.Gly118Arg	1.88	1.17	3.03	0.646	0.157	2.66
MYBPC3	11	47372107	C	T	118	3/35	c.352G>A	p.Gly118Arg	1.88	1.17	3.03	0.646	0.157	2.66
MYBPC3	11	47372104	C	T	119	3/35	c.355G>A	p.Glu119Lys	1.92	1.19	3.08	1.42	0.449	4.5
MYBPC3	11	47372104	C	G	119	3/35	c.355G>C	p.Glu119Gln	1.92	1.19	3.08	2.03	0.633	6.5
MYBPC3	11	47372102	T	A	119	3/35	c.357A>T	p.Glu119Asp	1.92	1.19	3.08	5.99	1.83	19.5
MYBPC3	11	47372102	T	G	119	3/35	c.357A>C	p.Glu119Asp	1.92	1.19	3.08	5.43	1.64	17.9
MYBPC3	11	47372103	T	A	119	3/35	c.356A>T	p.Glu119Val	1.92	1.19	3.08	0.0642	0.0153	0.27
MYBPC3	11	47372103	T	C	119	3/35	c.356A>G	p.Glu119Gly	1.92	1.19	3.08	0.139	0.0322	0.6
MYBPC3	11	47372103	T	G	119	3/35	c.356A>C	p.Glu119Ala	1.92	1.19	3.08	1.1	0.25	4.86
MYBPC3	11	47372101	C	A	120	3/35	c.358G>T	p.Ala120Ser	1.95	1.22	3.12	1.37	0.406	4.6
MYBPC3	11	47372101	C	G	120	3/35	c.358G>C	p.Ala120Pro	1.95	1.22	3.12	2.08	0.616	7.01
MYBPC3	11	47372101	C	T	120	3/35	c.358G>A	p.Ala120Thr	1.95	1.22	3.12	1.63	0.515	5.17
MYBPC3	11	47372100	G	A	120	3/35	c.359C>T	p.Ala120Val	1.95	1.22	3.12	2.71	0.84	8.75
MYBPC3	11	47372100	G	C	120	3/35	c.359C>G	p.Ala120Gly	1.95	1.22	3.12	2.04	0.624	6.67
MYBPC3	11	47372100	G	T	120	3/35	c.359C>A	p.Ala120Asp	1.95	1.22	3.12	1.62	0.538	4.88
MYBPC3	11	47372097	G	A	121	3/35	c.362C>T	p.Pro121Leu	1.99	1.24	3.17	0.165	0.028	0.965
MYBPC3	11	47372097	G	T	121	3/35	c.362C>A	p.Pro121Gln	1.99	1.24	3.17	2.48	0.524	11.7
MYBPC3	11	47372097	G	C	121	3/35	c.362C>G	p.Pro121Arg	1.99	1.24	3.17	0.939	0.229	3.84
MYBPC3	11	47372098	G	A	121	3/35	c.361C>T	p.Pro121Ser	1.99	1.24	3.17	7.6	1.94	29.8
MYBPC3	11	47372098	G	C	121	3/35	c.361C>G	p.Pro121Ala	1.99	1.24	3.17	6.56	1.5	28.7
MYBPC3	11	47372098	G	T	121	3/35	c.361C>A	p.Pro121Thr	1.99	1.24	3.17	4.75	1.45	15.5
MYBPC3	11	47372095	C	T	122	3/35	c.364G>A	p.Ala122Thr	2.02	1.27	3.22	1.09	0.313	3.82
MYBPC3	11	47372095	C	A	122	3/35	c.364G>T	p.Ala122Ser	2.02	1.27	3.22	0.332	0.0666	1.66
MYBPC3	11	47372095	C	G	122	3/35	c.364G>C	p.Ala122Pro	2.02	1.27	3.22	0.646	0.142	2.94
MYBPC3	11	47372094	G	T	122	3/35	c.365C>A	p.Ala122Asp	2.02	1.27	3.22	0.462	0.141	1.52
MYBPC3	11	47372094	G	A	122	3/35	c.365C>T	p.Ala122Val	2.02	1.27	3.22	1.46	0.472	4.54
MYBPC3	11	47372094	G	C	122	3/35	c.365C>G	p.Ala122Gly	2.02	1.27	3.22	1.92	0.597	6.2
MYBPC3	11	47372091	G	A	123	3/35	c.368C>T	p.Pro123Leu	2.06	1.3	3.27	0.216	0.049	0.952
MYBPC3	11	47372091	G	C	123	3/35	c.368C>G	p.Pro123Arg	2.06	1.3	3.27	4	1.06	15.1
MYBPC3	11	47372091	G	T	123	3/35	c.368C>A	p.Pro123Gln	2.06	1.3	3.27	3.18	0.978	10.3
MYBPC3	11	47372092	G	A	123	3/35	c.367C>T	p.Pro123Ser	2.06	1.3	3.27	8.37	2.08	33.7
MYBPC3	11	47372092	G	C	123	3/35	c.367C>G	p.Pro123Ala	2.06	1.3	3.27	2.55	0.679	9.57
MYBPC3	11	47372092	G	T	123	3/35	c.367C>A	p.Pro123Thr	2.06	1.3	3.27	9.18	2.65	31.8
MYBPC3	11	47372089	C	A	124	3/35	c.370G>T	p.Ala124Ser	2.1	1.32	3.32	0.305	0.0754	1.23
MYBPC3	11	47372089	C	G	124	3/35	c.370G>C	p.Ala124Pro	2.1	1.32	3.32	1.72	0.424	6.94
MYBPC3	11	47372089	C	T	124	3/35	c.370G>A	p.Ala124Thr	2.1	1.32	3.32	0.951	0.321	2.82
MYBPC3	11	47372088	G	A	124	3/35	c.371C>T	p.Ala124Val	2.1	1.32	3.32	2.66	0.879	8.03
MYBPC3	11	47372088	G	C	124	3/35	c.371C>G	p.Ala124Gly	2.1	1.32	3.32	2.65	0.831	8.44
MYBPC3	11	47372088	G	T	124	3/35	c.371C>A	p.Ala124Asp	2.1	1.32	3.32	0.225	0.0501	1.01
MYBPC3	11	47372086	C	A	125	3/35	c.373G>T	p.Ala125Ser	2.13	1.35	3.37	1.55	0.403	6
MYBPC3	11	47372086	C	T	125	3/35	c.373G>A	p.Ala125Thr	2.13	1.35	3.37	1.81	0.462	7.12
MYBPC3	11	47372086	C	G	125	3/35	c.373G>C	p.Ala125Pro	2.13	1.35	3.37	2.94	0.791	10.9
MYBPC3	11	47372085	G	A	125	3/35	c.374C>T	p.Ala125Val	2.13	1.35	3.37	2.64	0.703	9.92
MYBPC3	11	47372085	G	C	125	3/35	c.374C>G	p.Ala125Gly	2.13	1.35	3.37	5.76	1.72	19.3
MYBPC3	11	47372085	G	T	125	3/35	c.374C>A	p.Ala125Asp	2.13	1.35	3.37	1.71	0.482	6.07
MYBPC3	11	47372081	C	A	126	3/35	c.378G>T	p.Glu126Asp	2.17	1.38	3.42	1.93	0.524	7.09
MYBPC3	11	47372081	C	G	126	3/35	c.378G>C	p.Glu126Asp	2.17	1.38	3.42	1.93	0.524	7.09
MYBPC3	11	47372083	C	G	126	3/35	c.376G>C	p.Glu126Gln	2.17	1.38	3.42	1.42	0.442	4.55
MYBPC3	11	47372083	C	T	126	3/35	c.376G>A	p.Glu126Lys	2.17	1.38	3.42	0.202	0.0409	1
MYBPC3	11	47372082	T	A	126	3/35	c.377A>T	p.Glu126Val	2.17	1.38	3.42	1.07	0.259	4.44
MYBPC3	11	47372082	T	C	126	3/35	c.377A>G	p.Glu126Gly	2.17	1.38	3.42	0.193	0.0479	0.774
MYBPC3	11	47372082	T	G	126	3/35	c.377A>C	p.Glu126Ala	2.17	1.38	3.42	2	0.537	7.43
MYBPC3	11	47372079	A	C	127	3/35	c.380T>G	p.Leu127Arg	2.21	1.41	3.47	0.524	0.106	2.58
MYBPC3	11	47372079	A	G	127	3/35	c.380T>C	p.Leu127Pro	2.21	1.41	3.47	8.3	1.63	42.3
MYBPC3	11	47372079	A	T	127	3/35	c.380T>A	p.Leu127Gln	2.21	1.41	3.47	10.1	2.34	43.9
MYBPC3	11	47372080	G	C	127	3/35	c.379C>G	p.Leu127Val	2.21	1.41	3.47	4.29	1.08	17
MYBPC3	11	47372080	G	T	127	3/35	c.379C>A	p.Leu127Met	2.21	1.41	3.47	1.15	0.318	4.19
MYBPC3	11	47372076	C	A	128	3/35	c.383G>T	p.Gly128Val	2.25	1.44	3.53	1.55	0.496	4.87
MYBPC3	11	47372076	C	G	128	3/35	c.383G>C	p.Gly128Ala	2.25	1.44	3.53	1.46	0.427	4.98
MYBPC3	11	47372076	C	T	128	3/35	c.383G>A	p.Gly128Glu	2.25	1.44	3.53	1.18	0.341	4.08
MYBPC3	11	47372077	C	G	128	3/35	c.382G>C	p.Gly128Arg	2.25	1.44	3.53	1.21	0.36	4.08
MYBPC3	11	47372077	C	T	128	3/35	c.382G>A	p.Gly128Arg	2.25	1.44	3.53	1.21	0.36	4.08
MYBPC3	11	47372074	C	G	129	3/35	c.385G>C	p.Glu129Gln	2.3	1.47	3.58	3.26	1.03	10.3
MYBPC3	11	47372074	C	T	129	3/35	c.385G>A	p.Glu129Lys	2.3	1.47	3.58	0.781	0.241	2.53
MYBPC3	11	47372072	T	A	129	3/35	c.387A>T	p.Glu129Asp	2.3	1.47	3.58	2.74	0.876	8.58
MYBPC3	11	47372072	T	G	129	3/35	c.387A>C	p.Glu129Asp	2.3	1.47	3.58	2.8	0.896	8.75
MYBPC3	11	47372073	T	A	129	3/35	c.386A>T	p.Glu129Val	2.3	1.47	3.58	2.46	0.557	10.9
MYBPC3	11	47372073	T	C	129	3/35	c.386A>G	p.Glu129Gly	2.3	1.47	3.58	1.79	0.385	8.31
MYBPC3	11	47372073	T	G	129	3/35	c.386A>C	p.Glu129Ala	2.3	1.47	3.58	4.75	0.892	25.3
MYBPC3	11	47372069	A	C	130	3/35	c.390T>G	p.Ser130Arg	2.34	1.5	3.64	0.614	0.0899	4.2
MYBPC3	11	47372069	A	T	130	3/35	c.390T>A	p.Ser130Arg	2.34	1.5	3.64	0.606	0.0885	4.14
MYBPC3	11	47372070	C	A	130	3/35	c.389G>T	p.Ser130Ile	2.34	1.5	3.64	1.3	0.359	4.71
MYBPC3	11	47372070	C	G	130	3/35	c.389G>C	p.Ser130Thr	2.34	1.5	3.64	2.29	0.723	7.28
MYBPC3	11	47372070	C	T	130	3/35	c.389G>A	p.Ser130Asn	2.34	1.5	3.64	2.59	0.766	8.76
MYBPC3	11	47372071	T	A	130	3/35	c.388A>T	p.Ser130Cys	2.34	1.5	3.64	0.537	0.145	1.99
MYBPC3	11	47372071	T	C	130	3/35	c.388A>G	p.Ser130Gly	2.34	1.5	3.64	4.77	1.37	16.6
MYBPC3	11	47372071	T	G	130	3/35	c.388A>C	p.Ser130Arg	2.34	1.5	3.64	1.06	0.316	3.56
MYBPC3	11	47372068	C	A	131	3/35	c.391G>T	p.Ala131Ser	2.38	1.54	3.69	2.13	0.617	7.37
MYBPC3	11	47372068	C	G	131	3/35	c.391G>C	p.Ala131Pro	2.38	1.54	3.69	1.84	0.52	6.49
MYBPC3	11	47372068	C	T	131	3/35	c.391G>A	p.Ala131Thr	2.38	1.54	3.69	1.96	0.589	6.56
MYBPC3	11	47372067	G	A	131	3/35	c.392C>T	p.Ala131Val	2.38	1.54	3.69	3.46	0.916	13.1
MYBPC3	11	47372067	G	C	131	3/35	c.392C>G	p.Ala131Gly	2.38	1.54	3.69	5.66	1.65	19.5
MYBPC3	11	47372067	G	T	131	3/35	c.392C>A	p.Ala131Asp	2.38	1.54	3.69	1.42	0.445	4.52
MYBPC3	11	47372064	G	A	132	3/35	c.395C>T	p.Pro132Leu	2.43	1.57	3.75	1.04	0.312	3.47
MYBPC3	11	47372064	G	C	132	3/35	c.395C>G	p.Pro132Arg	2.43	1.57	3.75	0.726	0.175	3.01
MYBPC3	11	47372064	G	T	132	3/35	c.395C>A	p.Pro132Gln	2.43	1.57	3.75	1.49	0.43	5.2
MYBPC3	11	47372065	G	A	132	3/35	c.394C>T	p.Pro132Ser	2.43	1.57	3.75	2.23	0.693	7.21
MYBPC3	11	47372065	G	C	132	3/35	c.394C>G	p.Pro132Ala	2.43	1.57	3.75	0.418	0.0876	1.99
MYBPC3	11	47372065	G	T	132	3/35	c.394C>A	p.Pro132Thr	2.43	1.57	3.75	1.17	0.3	4.54
MYBPC3	11	47372060	A	C	133	3/35	c.399T>G	p.Ser133Arg	2.47	1.6	3.81	1.39	0.435	4.42
MYBPC3	11	47372060	A	T	133	3/35	c.399T>A	p.Ser133Arg	2.47	1.6	3.81	1.36	0.424	4.35
MYBPC3	11	47372061	C	A	133	3/35	c.398G>T	p.Ser133Ile	2.47	1.6	3.81	0.306	0.0911	1.03
MYBPC3	11	47372061	C	G	133	3/35	c.398G>C	p.Ser133Thr	2.47	1.6	3.81	1.19	0.406	3.49
MYBPC3	11	47372061	C	T	133	3/35	c.398G>A	p.Ser133Asn	2.47	1.6	3.81	2.11	0.682	6.5
MYBPC3	11	47372062	T	A	133	3/35	c.397A>T	p.Ser133Cys	2.47	1.6	3.81	6.7	2.04	22
MYBPC3	11	47372062	T	C	133	3/35	c.397A>G	p.Ser133Gly	2.47	1.6	3.81	1.44	0.445	4.65
MYBPC3	11	47372062	T	G	133	3/35	c.397A>C	p.Ser133Arg	2.47	1.6	3.81	1.28	0.416	3.95
MYBPC3	11	47372058	G	A	134	3/35	c.401C>T	p.Pro134Leu	2.52	1.64	3.87	0.146	0.0328	0.647
MYBPC3	11	47372058	G	C	134	3/35	c.401C>G	p.Pro134Arg	2.52	1.64	3.87	2.87	0.825	9.95
MYBPC3	11	47372058	G	T	134	3/35	c.401C>A	p.Pro134His	2.52	1.64	3.87	0.0253	0.00505	0.127
MYBPC3	11	47372059	G	A	134	3/35	c.400C>T	p.Pro134Ser	2.52	1.64	3.87	4.93	1.34	18.2
MYBPC3	11	47372059	G	C	134	3/35	c.400C>G	p.Pro134Ala	2.52	1.64	3.87	0.547	0.133	2.25
MYBPC3	11	47372059	G	T	134	3/35	c.400C>A	p.Pro134Thr	2.52	1.64	3.87	5.52	1.6	19
MYBPC3	11	47372054	T	A	135	3/35	c.405A>T	p.Lys135Asn	2.57	1.67	3.94	4.63	1.24	17.2
MYBPC3	11	47372054	T	G	135	3/35	c.405A>C	p.Lys135Asn	2.57	1.67	3.94	4.66	1.25	17.4
MYBPC3	11	47372055	T	A	135	3/35	c.404A>T	p.Lys135Ile	2.57	1.67	3.94	2.32	0.579	9.32
MYBPC3	11	47372055	T	C	135	3/35	c.404A>G	p.Lys135Arg	2.57	1.67	3.94	4.74	1.17	19.2
MYBPC3	11	47372055	T	G	135	3/35	c.404A>C	p.Lys135Thr	2.57	1.67	3.94	1.92	0.543	6.77
MYBPC3	11	47372056	T	C	135	3/35	c.403A>G	p.Lys135Glu	2.57	1.67	3.94	1.91	0.32	11.4
MYBPC3	11	47372056	T	G	135	3/35	c.403A>C	p.Lys135Gln	2.57	1.67	3.94	0.877	0.185	4.16
MYBPC3	11	47371663	C	G	136	4/35	c.407G>C	p.Gly136Ala	2.62	1.71	4	3.06	0.876	10.7
MYBPC3	11	47371663	C	A	136	4/35	c.407G>T	p.Gly136Val	2.62	1.71	4	1.22	0.327	4.55
MYBPC3	11	47371663	C	T	136	4/35	c.407G>A	p.Gly136Glu	2.62	1.71	4	1.2	0.276	5.22
MYBPC3	11	47372053	C	T	136	3/35	c.406G>A	p.Gly136Arg	2.62	1.71	4	1.26	0.355	4.5
MYBPC3	11	47372053	C	G	136	3/35	c.406G>C	p.Gly136Arg	2.62	1.71	4	1.26	0.355	4.5
MYBPC3	11	47372053	C	A	136	3/35	c.406G>T	p.Gly136Trp	2.62	1.71	4	0.221	0.0507	0.962
MYBPC3	11	47371661	A	C	137	4/35	c.409T>G	p.Ser137Ala	2.67	1.75	4.06	7.75	2.15	28
MYBPC3	11	47371661	A	G	137	4/35	c.409T>C	p.Ser137Pro	2.67	1.75	4.06	5.4	1.54	18.9
MYBPC3	11	47371661	A	T	137	4/35	c.409T>A	p.Ser137Thr	2.67	1.75	4.06	3.85	1.18	12.6
MYBPC3	11	47371660	G	A	137	4/35	c.410C>T	p.Ser137Leu	2.67	1.75	4.06	18.6	4.88	70.5
MYBPC3	11	47371657	C	A	138	4/35	c.413G>T	p.Ser138Ile	2.72	1.79	4.13	6.73	1.78	25.5
MYBPC3	11	47371657	C	G	138	4/35	c.413G>C	p.Ser138Thr	2.72	1.79	4.13	2.32	0.659	8.21
MYBPC3	11	47371657	C	T	138	4/35	c.413G>A	p.Ser138Asn	2.72	1.79	4.13	2.65	0.753	9.36
MYBPC3	11	47371656	G	C	138	4/35	c.414C>G	p.Ser138Arg	2.72	1.79	4.13	0.964	0.235	3.95
MYBPC3	11	47371656	G	T	138	4/35	c.414C>A	p.Ser138Arg	2.72	1.79	4.13	0.964	0.235	3.95
MYBPC3	11	47371658	T	C	138	4/35	c.412A>G	p.Ser138Gly	2.72	1.79	4.13	3.3	0.909	12
MYBPC3	11	47371658	T	A	138	4/35	c.412A>T	p.Ser138Cys	2.72	1.79	4.13	5.26	1.45	19.1
MYBPC3	11	47371658	T	G	138	4/35	c.412A>C	p.Ser138Arg	2.72	1.79	4.13	0.868	0.185	4.08
MYBPC3	11	47371655	A	C	139	4/35	c.415T>G	p.Ser139Ala	2.77	1.82	4.2	2.01	0.639	6.34
MYBPC3	11	47371655	A	G	139	4/35	c.415T>C	p.Ser139Pro	2.77	1.82	4.2	1.94	0.627	6
MYBPC3	11	47371655	A	T	139	4/35	c.415T>A	p.Ser139Thr	2.77	1.82	4.2	0.776	0.223	2.7
MYBPC3	11	47371654	G	A	139	4/35	c.416C>T	p.Ser139Leu	2.77	1.82	4.2	6.14	1.7	22.2
MYBPC3	11	47371652	C	G	140	4/35	c.418G>C	p.Ala140Pro	2.82	1.86	4.27	4.88	1.2	19.8
MYBPC3	11	47371652	C	A	140	4/35	c.418G>T	p.Ala140Ser	2.82	1.86	4.27	1.99	0.513	7.74
MYBPC3	11	47371652	C	T	140	4/35	c.418G>A	p.Ala140Thr	2.82	1.86	4.27	17.5	4.47	68.3
MYBPC3	11	47371651	G	A	140	4/35	c.419C>T	p.Ala140Val	2.82	1.86	4.27	11.5	3.06	43.2
MYBPC3	11	47371651	G	C	140	4/35	c.419C>G	p.Ala140Gly	2.82	1.86	4.27	27.7	7.11	108
MYBPC3	11	47371651	G	T	140	4/35	c.419C>A	p.Ala140Glu	2.82	1.86	4.27	7.41	1.94	28.3
MYBPC3	11	47371649	C	A	141	4/35	c.421G>T	p.Ala141Ser	2.87	1.91	4.34	3.28	0.851	12.6
MYBPC3	11	47371649	C	G	141	4/35	c.421G>C	p.Ala141Pro	2.87	1.91	4.34	3.19	0.923	11
MYBPC3	11	47371649	C	T	141	4/35	c.421G>A	p.Ala141Thr	2.87	1.91	4.34	3.85	0.96	15.4
MYBPC3	11	47371648	G	A	141	4/35	c.422C>T	p.Ala141Val	2.87	1.91	4.34	2.63	0.822	8.44
MYBPC3	11	47371648	G	C	141	4/35	c.422C>G	p.Ala141Gly	2.87	1.91	4.34	2.53	0.828	7.74
MYBPC3	11	47371648	G	T	141	4/35	c.422C>A	p.Ala141Asp	2.87	1.91	4.34	0.992	0.323	3.05
MYBPC3	11	47371645	A	C	142	4/35	c.425T>G	p.Leu142Arg	2.93	1.95	4.41	2.17	0.447	10.5
MYBPC3	11	47371645	A	G	142	4/35	c.425T>C	p.Leu142Pro	2.93	1.95	4.41	5.09	0.931	27.9
MYBPC3	11	47371645	A	T	142	4/35	c.425T>A	p.Leu142His	2.93	1.95	4.41	3.39	0.698	16.5
MYBPC3	11	47371646	G	A	142	4/35	c.424C>T	p.Leu142Phe	2.93	1.95	4.41	9.01	2.56	31.7
MYBPC3	11	47371646	G	C	142	4/35	c.424C>G	p.Leu142Val	2.93	1.95	4.41	1.82	0.485	6.8
MYBPC3	11	47371646	G	T	142	4/35	c.424C>A	p.Leu142Ile	2.93	1.95	4.41	1.1	0.325	3.74
MYBPC3	11	47371641	A	C	143	4/35	c.429T>G	p.Asn143Lys	2.99	1.99	4.48	0.904	0.192	4.25
MYBPC3	11	47371641	A	T	143	4/35	c.429T>A	p.Asn143Lys	2.99	1.99	4.48	0.904	0.192	4.25
MYBPC3	11	47371642	T	C	143	4/35	c.428A>G	p.Asn143Ser	2.99	1.99	4.48	2.03	0.452	9.14
MYBPC3	11	47371642	T	A	143	4/35	c.428A>T	p.Asn143Ile	2.99	1.99	4.48	0.386	0.0763	1.95
MYBPC3	11	47371642	T	G	143	4/35	c.428A>C	p.Asn143Thr	2.99	1.99	4.48	1.73	0.344	8.66
MYBPC3	11	47371643	T	G	143	4/35	c.427A>C	p.Asn143His	2.99	1.99	4.48	3.32	0.928	11.9
MYBPC3	11	47371643	T	A	143	4/35	c.427A>T	p.Asn143Tyr	2.99	1.99	4.48	1.12	0.239	5.28
MYBPC3	11	47371643	T	C	143	4/35	c.427A>G	p.Asn143Asp	2.99	1.99	4.48	2.61	0.653	10.5
MYBPC3	11	47371639	C	A	144	4/35	c.431G>T	p.Gly144Val	3.04	2.03	4.55	0.897	0.268	3
MYBPC3	11	47371639	C	G	144	4/35	c.431G>C	p.Gly144Ala	3.04	2.03	4.55	2.91	0.766	11.1
MYBPC3	11	47371639	C	T	144	4/35	c.431G>A	p.Gly144Asp	3.04	2.03	4.55	1.37	0.368	5.12
MYBPC3	11	47371640	C	A	144	4/35	c.430G>T	p.Gly144Cys	3.04	2.03	4.55	7.18	2.06	25
MYBPC3	11	47371640	C	G	144	4/35	c.430G>C	p.Gly144Arg	3.04	2.03	4.55	1.11	0.327	3.76
MYBPC3	11	47371640	C	T	144	4/35	c.430G>A	p.Gly144Ser	3.04	2.03	4.55	3.36	0.892	12.7
MYBPC3	11	47371636	G	T	145	4/35	c.434C>A	p.Pro145His	3.1	2.08	4.63	1.03	0.283	3.72
MYBPC3	11	47371636	G	A	145	4/35	c.434C>T	p.Pro145Leu	3.1	2.08	4.63	1.85	0.559	6.13
MYBPC3	11	47371636	G	C	145	4/35	c.434C>G	p.Pro145Arg	3.1	2.08	4.63	1.31	0.399	4.33
MYBPC3	11	47371637	G	C	145	4/35	c.433C>G	p.Pro145Ala	3.1	2.08	4.63	1.04	0.223	4.81
MYBPC3	11	47371637	G	A	145	4/35	c.433C>T	p.Pro145Ser	3.1	2.08	4.63	1.31	0.321	5.38
MYBPC3	11	47371637	G	T	145	4/35	c.433C>A	p.Pro145Thr	3.1	2.08	4.63	1.38	0.316	6.01
MYBPC3	11	47371633	G	T	146	4/35	c.437C>A	p.Thr146Asn	3.16	2.12	4.71	1.48	0.353	6.2
MYBPC3	11	47371633	G	C	146	4/35	c.437C>G	p.Thr146Ser	3.16	2.12	4.71	2.78	0.584	13.3
MYBPC3	11	47371633	G	A	146	4/35	c.437C>T	p.Thr146Ile	3.16	2.12	4.71	0.799	0.15	4.25
MYBPC3	11	47371634	T	G	146	4/35	c.436A>C	p.Thr146Pro	3.16	2.12	4.71	0.811	0.153	4.32
MYBPC3	11	47371634	T	C	146	4/35	c.436A>G	p.Thr146Ala	3.16	2.12	4.71	1.69	0.368	7.75
MYBPC3	11	47371634	T	A	146	4/35	c.436A>T	p.Thr146Ser	3.16	2.12	4.71	2.5	0.54	11.6
MYBPC3	11	47371630	G	A	147	4/35	c.440C>T	p.Pro147Leu	3.22	2.17	4.78	0.295	0.091	0.956
MYBPC3	11	47371630	G	C	147	4/35	c.440C>G	p.Pro147Arg	3.22	2.17	4.78	0.233	0.0629	0.867
MYBPC3	11	47371630	G	T	147	4/35	c.440C>A	p.Pro147His	3.22	2.17	4.78	0.523	0.147	1.86
MYBPC3	11	47371631	G	A	147	4/35	c.439C>T	p.Pro147Ser	3.22	2.17	4.78	6.12	1.84	20.4
MYBPC3	11	47371631	G	C	147	4/35	c.439C>G	p.Pro147Ala	3.22	2.17	4.78	2.83	0.887	9.03
MYBPC3	11	47371631	G	T	147	4/35	c.439C>A	p.Pro147Thr	3.22	2.17	4.78	1.66	0.462	5.94
MYBPC3	11	47371627	C	A	148	4/35	c.443G>T	p.Gly148Val	3.29	2.22	4.86	1.54	0.33	7.21
MYBPC3	11	47371627	C	G	148	4/35	c.443G>C	p.Gly148Ala	3.29	2.22	4.86	2.06	0.401	10.6
MYBPC3	11	47371627	C	T	148	4/35	c.443G>A	p.Gly148Glu	3.29	2.22	4.86	2.03	0.333	12.3
MYBPC3	11	47371628	C	T	148	4/35	c.442G>A	p.Gly148Arg	3.29	2.22	4.86	0.987	0.269	3.62
MYBPC3	11	47371628	C	G	148	4/35	c.442G>C	p.Gly148Arg	3.29	2.22	4.86	0.987	0.269	3.62
MYBPC3	11	47371625	C	A	149	4/35	c.445G>T	p.Ala149Ser	3.35	2.27	4.95	2.83	0.802	10
MYBPC3	11	47371625	C	G	149	4/35	c.445G>C	p.Ala149Pro	3.35	2.27	4.95	0.229	0.0441	1.19
MYBPC3	11	47371625	C	T	149	4/35	c.445G>A	p.Ala149Thr	3.35	2.27	4.95	3.05	0.845	11
MYBPC3	11	47371624	G	T	149	4/35	c.446C>A	p.Ala149Asp	3.35	2.27	4.95	0.195	0.0414	0.922
MYBPC3	11	47371624	G	A	149	4/35	c.446C>T	p.Ala149Val	3.35	2.27	4.95	4.58	1.24	16.9
MYBPC3	11	47371624	G	C	149	4/35	c.446C>G	p.Ala149Gly	3.35	2.27	4.95	0.809	0.234	2.8
MYBPC3	11	47371621	G	A	150	4/35	c.449C>T	p.Pro150Leu	3.41	2.32	5.03	0.329	0.0937	1.15
MYBPC3	11	47371621	G	C	150	4/35	c.449C>G	p.Pro150Arg	3.41	2.32	5.03	0.0425	0.00915	0.198
MYBPC3	11	47371621	G	T	150	4/35	c.449C>A	p.Pro150His	3.41	2.32	5.03	0.0486	0.0103	0.23
MYBPC3	11	47371622	G	A	150	4/35	c.448C>T	p.Pro150Ser	3.41	2.32	5.03	14.1	3.76	53.2
MYBPC3	11	47371622	G	C	150	4/35	c.448C>G	p.Pro150Ala	3.41	2.32	5.03	2.49	0.699	8.83
MYBPC3	11	47371622	G	T	150	4/35	c.448C>A	p.Pro150Thr	3.41	2.32	5.03	2.1	0.583	7.59
MYBPC3	11	47371617	A	C	151	4/35	c.453T>G	p.Asp151Glu	3.48	2.37	5.11	2.23	0.297	16.7
MYBPC3	11	47371617	A	T	151	4/35	c.453T>A	p.Asp151Glu	3.48	2.37	5.11	2.23	0.297	16.7
MYBPC3	11	47371619	C	T	151	4/35	c.451G>A	p.Asp151Asn	3.48	2.37	5.11	0.988	0.331	2.95
MYBPC3	11	47371619	C	A	151	4/35	c.451G>T	p.Asp151Tyr	3.48	2.37	5.11	0.964	0.266	3.5
MYBPC3	11	47371619	C	G	151	4/35	c.451G>C	p.Asp151His	3.48	2.37	5.11	0.56	0.157	1.99
MYBPC3	11	47371618	T	A	151	4/35	c.452A>T	p.Asp151Val	3.48	2.37	5.11	0.228	0.0443	1.17
MYBPC3	11	47371618	T	C	151	4/35	c.452A>G	p.Asp151Gly	3.48	2.37	5.11	2.84	0.744	10.9
MYBPC3	11	47371618	T	G	151	4/35	c.452A>C	p.Asp151Ala	3.48	2.37	5.11	0.289	0.053	1.57
MYBPC3	11	47371616	C	A	152	4/35	c.454G>T	p.Asp152Tyr	3.55	2.42	5.2	8.7	2.4	31.5
MYBPC3	11	47371616	C	G	152	4/35	c.454G>C	p.Asp152His	3.55	2.42	5.2	0.252	0.061	1.04
MYBPC3	11	47371616	C	T	152	4/35	c.454G>A	p.Asp152Asn	3.55	2.42	5.2	2.82	0.779	10.2
MYBPC3	11	47371614	G	C	152	4/35	c.456C>G	p.Asp152Glu	3.55	2.42	5.2	12.4	2.84	54.2
MYBPC3	11	47371614	G	T	152	4/35	c.456C>A	p.Asp152Glu	3.55	2.42	5.2	11.7	2.68	50.7
MYBPC3	11	47371615	T	A	152	4/35	c.455A>T	p.Asp152Val	3.55	2.42	5.2	0.991	0.232	4.22
MYBPC3	11	47371615	T	C	152	4/35	c.455A>G	p.Asp152Gly	3.55	2.42	5.2	0.504	0.107	2.38
MYBPC3	11	47371615	T	G	152	4/35	c.455A>C	p.Asp152Ala	3.55	2.42	5.2	0.342	0.0662	1.76
MYBPC3	11	47371612	G	T	153	4/35	c.458C>A	p.Pro153His	3.62	2.47	5.28	0.577	0.131	2.54
MYBPC3	11	47371612	G	A	153	4/35	c.458C>T	p.Pro153Leu	3.62	2.47	5.28	3.37	0.839	13.5
MYBPC3	11	47371612	G	C	153	4/35	c.458C>G	p.Pro153Arg	3.62	2.47	5.28	0.307	0.0666	1.42
MYBPC3	11	47371613	G	A	153	4/35	c.457C>T	p.Pro153Ser	3.62	2.47	5.28	0.482	0.0998	2.33
MYBPC3	11	47371613	G	C	153	4/35	c.457C>G	p.Pro153Ala	3.62	2.47	5.28	0.736	0.151	3.59
MYBPC3	11	47371613	G	T	153	4/35	c.457C>A	p.Pro153Thr	3.62	2.47	5.28	2.72	0.714	10.3
MYBPC3	11	47371608	A	C	154	4/35	c.462T>G	p.Ile154Met	3.68	2.53	5.37	62.1	15.7	246
MYBPC3	11	47371609	A	G	154	4/35	c.461T>C	p.Ile154Thr	3.68	2.53	5.37	2.03	0.468	8.8
MYBPC3	11	47371609	A	C	154	4/35	c.461T>G	p.Ile154Ser	3.68	2.53	5.37	3.96	0.911	17.2
MYBPC3	11	47371609	A	T	154	4/35	c.461T>A	p.Ile154Asn	3.68	2.53	5.37	2.18	0.576	8.25
MYBPC3	11	47371610	T	A	154	4/35	c.460A>T	p.Ile154Phe	3.68	2.53	5.37	21.1	6.81	65.4
MYBPC3	11	47371610	T	C	154	4/35	c.460A>G	p.Ile154Val	3.68	2.53	5.37	7.24	1.97	26.6
MYBPC3	11	47371610	T	G	154	4/35	c.460A>C	p.Ile154Leu	3.68	2.53	5.37	8.24	2.21	30.8
MYBPC3	11	47371606	C	A	155	4/35	c.464G>T	p.Gly155Val	3.76	2.58	5.46	5.94	1.54	22.9
MYBPC3	11	47371606	C	G	155	4/35	c.464G>C	p.Gly155Ala	3.76	2.58	5.46	29.6	8.77	99.7
MYBPC3	11	47371606	C	T	155	4/35	c.464G>A	p.Gly155Asp	3.76	2.58	5.46	6.16	1.62	23.4
MYBPC3	11	47371607	C	A	155	4/35	c.463G>T	p.Gly155Cys	3.76	2.58	5.46	27.3	9.09	82
MYBPC3	11	47371607	C	G	155	4/35	c.463G>C	p.Gly155Arg	3.76	2.58	5.46	9.92	2.62	37.5
MYBPC3	11	47371607	C	T	155	4/35	c.463G>A	p.Gly155Ser	3.76	2.58	5.46	36.1	11.1	118
MYBPC3	11	47371603	A	G	156	4/35	c.467T>C	p.Leu156Pro	3.83	2.64	5.55	51.3	17.6	150
MYBPC3	11	47371603	A	C	156	4/35	c.467T>G	p.Leu156Arg	3.83	2.64	5.55	2.85	0.812	10
MYBPC3	11	47371603	A	T	156	4/35	c.467T>A	p.Leu156His	3.83	2.64	5.55	8.76	2.91	26.3
MYBPC3	11	47371604	G	C	156	4/35	c.466C>G	p.Leu156Val	3.83	2.64	5.55	18.7	5.56	63.1
MYBPC3	11	47371604	G	A	156	4/35	c.466C>T	p.Leu156Phe	3.83	2.64	5.55	1.75	0.462	6.61
MYBPC3	11	47371604	G	T	156	4/35	c.466C>A	p.Leu156Ile	3.83	2.64	5.55	14.9	3.91	57
MYBPC3	11	47371600	A	C	157	4/35	c.470T>G	p.Phe157Cys	3.9	2.7	5.65	62.3	19.7	197
MYBPC3	11	47371600	A	G	157	4/35	c.470T>C	p.Phe157Ser	3.9	2.7	5.65	44.9	16.1	125
MYBPC3	11	47371600	A	T	157	4/35	c.470T>A	p.Phe157Tyr	3.9	2.7	5.65	3	0.814	11.1
MYBPC3	11	47371601	A	C	157	4/35	c.469T>G	p.Phe157Val	3.9	2.7	5.65	14.7	5.24	41.1
MYBPC3	11	47371601	A	G	157	4/35	c.469T>C	p.Phe157Leu	3.9	2.7	5.65	8.96	2.8	28.6
MYBPC3	11	47371601	A	T	157	4/35	c.469T>A	p.Phe157Ile	3.9	2.7	5.65	5.73	1.86	17.7
MYBPC3	11	47371599	G	C	157	4/35	c.471C>G	p.Phe157Leu	3.9	2.7	5.65	5.47	1.66	18
MYBPC3	11	47371599	G	T	157	4/35	c.471C>A	p.Phe157Leu	3.9	2.7	5.65	5.42	1.65	17.8
MYBPC3	11	47371597	A	C	158	4/35	c.473T>G	p.Val158Gly	3.98	2.76	5.74	17.1	5.57	52.3
MYBPC3	11	47371597	A	G	158	4/35	c.473T>C	p.Val158Ala	3.98	2.76	5.74	1.2	0.329	4.41
MYBPC3	11	47371597	A	T	158	4/35	c.473T>A	p.Val158Glu	3.98	2.76	5.74	1.51	0.471	4.87
MYBPC3	11	47371598	C	T	158	4/35	c.472G>A	p.Val158Met	3.98	2.76	5.74	1.39	0.229	8.43
MYBPC3	11	47371598	C	A	158	4/35	c.472G>T	p.Val158Leu	3.98	2.76	5.74	11.4	2.55	50.6
MYBPC3	11	47371598	C	G	158	4/35	c.472G>C	p.Val158Leu	3.98	2.76	5.74	11.4	2.56	50.7
MYBPC3	11	47371594	A	G	159	4/35	c.476T>C	p.Met159Thr	4.05	2.82	5.84	9.55	1.84	49.5
MYBPC3	11	47371594	A	C	159	4/35	c.476T>G	p.Met159Arg	4.05	2.82	5.84	1.23	0.286	5.28
MYBPC3	11	47371594	A	T	159	4/35	c.476T>A	p.Met159Lys	4.05	2.82	5.84	1.02	0.173	6
MYBPC3	11	47371593	C	T	159	4/35	c.477G>A	p.Met159Ile	4.05	2.82	5.84	3.2	0.811	12.6
MYBPC3	11	47371593	C	A	159	4/35	c.477G>T	p.Met159Ile	4.05	2.82	5.84	3.25	0.823	12.8
MYBPC3	11	47371593	C	G	159	4/35	c.477G>C	p.Met159Ile	4.05	2.82	5.84	3.23	0.818	12.7
MYBPC3	11	47371595	T	A	159	4/35	c.475A>T	p.Met159Leu	4.05	2.82	5.84	1.57	0.434	5.65
MYBPC3	11	47371595	T	C	159	4/35	c.475A>G	p.Met159Val	4.05	2.82	5.84	2.99	0.988	9.07
MYBPC3	11	47371595	T	G	159	4/35	c.475A>C	p.Met159Leu	4.05	2.82	5.84	1.58	0.437	5.69
MYBPC3	11	47371591	C	T	160	4/35	c.479G>A	p.Arg160Gln	4.13	2.88	5.93	8.11	2.63	25
MYBPC3	11	47371591	C	A	160	4/35	c.479G>T	p.Arg160Leu	4.13	2.88	5.93	2.37	0.709	7.9
MYBPC3	11	47371591	C	G	160	4/35	c.479G>C	p.Arg160Pro	4.13	2.88	5.93	0.937	0.269	3.27
MYBPC3	11	47371592	G	A	160	4/35	c.478C>T	p.Arg160Trp	4.13	2.88	5.93	21.7	8.61	54.5
MYBPC3	11	47371592	G	C	160	4/35	c.478C>G	p.Arg160Gly	4.13	2.88	5.93	1.7	0.451	6.44
MYBPC3	11	47371588	G	A	161	4/35	c.482C>T	p.Pro161Leu	4.21	2.94	6.03	12.4	4.6	33.3
MYBPC3	11	47371588	G	C	161	4/35	c.482C>G	p.Pro161Arg	4.21	2.94	6.03	40	15.7	102
MYBPC3	11	47371588	G	T	161	4/35	c.482C>A	p.Pro161Gln	4.21	2.94	6.03	18.6	7.12	48.6
MYBPC3	11	47371589	G	A	161	4/35	c.481C>T	p.Pro161Ser	4.21	2.94	6.03	16.6	6.82	40.5
MYBPC3	11	47371589	G	T	161	4/35	c.481C>A	p.Pro161Thr	4.21	2.94	6.03	49.9	19	131
MYBPC3	11	47371589	G	C	161	4/35	c.481C>G	p.Pro161Ala	4.21	2.94	6.03	16.5	6.77	40.1
MYBPC3	11	47371584	C	A	162	4/35	c.486G>T	p.Gln162His	4.29	3	6.13	0.538	0.108	2.67
MYBPC3	11	47371584	C	G	162	4/35	c.486G>C	p.Gln162His	4.29	3	6.13	0.545	0.11	2.7
MYBPC3	11	47371586	G	C	162	4/35	c.484C>G	p.Gln162Glu	4.29	3	6.13	2.8	0.78	10.1
MYBPC3	11	47371586	G	T	162	4/35	c.484C>A	p.Gln162Lys	4.29	3	6.13	15	4.61	48.7
MYBPC3	11	47371585	T	A	162	4/35	c.485A>T	p.Gln162Leu	4.29	3	6.13	2.5	0.719	8.67
MYBPC3	11	47371585	T	C	162	4/35	c.485A>G	p.Gln162Arg	4.29	3	6.13	28.9	8.35	99.8
MYBPC3	11	47371585	T	G	162	4/35	c.485A>C	p.Gln162Pro	4.29	3	6.13	1.44	0.347	5.94
MYBPC3	11	47371581	A	C	163	4/35	c.489T>G	p.Asp163Glu	4.37	3.07	6.23	24.3	6.56	89.7
MYBPC3	11	47371581	A	T	163	4/35	c.489T>A	p.Asp163Glu	4.37	3.07	6.23	25	6.77	92.3
MYBPC3	11	47371583	C	A	163	4/35	c.487G>T	p.Asp163Tyr	4.37	3.07	6.23	20.5	6.97	60.6
MYBPC3	11	47371583	C	G	163	4/35	c.487G>C	p.Asp163His	4.37	3.07	6.23	1.79	0.488	6.59
MYBPC3	11	47371583	C	T	163	4/35	c.487G>A	p.Asp163Asn	4.37	3.07	6.23	5.88	1.78	19.4
MYBPC3	11	47371582	T	A	163	4/35	c.488A>T	p.Asp163Val	4.37	3.07	6.23	6.32	1.65	24.2
MYBPC3	11	47371582	T	C	163	4/35	c.488A>G	p.Asp163Gly	4.37	3.07	6.23	2.86	0.873	9.39
MYBPC3	11	47371582	T	G	163	4/35	c.488A>C	p.Asp163Ala	4.37	3.07	6.23	54.9	20.4	148
MYBPC3	11	47371579	C	A	164	4/35	c.491G>T	p.Gly164Val	4.46	3.13	6.34	12.5	3.68	42.3
MYBPC3	11	47371579	C	G	164	4/35	c.491G>C	p.Gly164Ala	4.46	3.13	6.34	7.27	2.11	25.1
MYBPC3	11	47371579	C	T	164	4/35	c.491G>A	p.Gly164Asp	4.46	3.13	6.34	3.06	0.875	10.7
MYBPC3	11	47371580	C	A	164	4/35	c.490G>T	p.Gly164Cys	4.46	3.13	6.34	6.5	2.21	19.1
MYBPC3	11	47371580	C	G	164	4/35	c.490G>C	p.Gly164Arg	4.46	3.13	6.34	4.22	1.24	14.3
MYBPC3	11	47371580	C	T	164	4/35	c.490G>A	p.Gly164Ser	4.46	3.13	6.34	29.5	9.45	92.2
MYBPC3	11	47371575	C	G	165	4/35	c.495G>C	p.Glu165Asp	4.54	3.2	6.44	50.6	17	150
MYBPC3	11	47371575	C	A	165	4/35	c.495G>T	p.Glu165Asp	4.54	3.2	6.44	50.6	17	150
MYBPC3	11	47371577	C	T	165	4/35	c.493G>A	p.Glu165Lys	4.54	3.2	6.44	60.8	19.1	193
MYBPC3	11	47371577	C	G	165	4/35	c.493G>C	p.Glu165Gln	4.54	3.2	6.44	14.2	4.03	49.7
MYBPC3	11	47371576	T	A	165	4/35	c.494A>T	p.Glu165Val	4.54	3.2	6.44	9.1	2.87	28.8
MYBPC3	11	47371576	T	C	165	4/35	c.494A>G	p.Glu165Gly	4.54	3.2	6.44	20.9	6.88	63.3
MYBPC3	11	47371576	T	G	165	4/35	c.494A>C	p.Glu165Ala	4.54	3.2	6.44	24.4	7.88	75.4
MYBPC3	11	47371573	A	C	166	4/35	c.497T>G	p.Val166Gly	4.63	3.27	6.55	7.74	2.32	25.8
MYBPC3	11	47371573	A	G	166	4/35	c.497T>C	p.Val166Ala	4.63	3.27	6.55	42.6	16	113
MYBPC3	11	47371573	A	T	166	4/35	c.497T>A	p.Val166Glu	4.63	3.27	6.55	28.2	10.3	77.4
MYBPC3	11	47371574	C	A	166	4/35	c.496G>T	p.Val166Leu	4.63	3.27	6.55	86.9	30.6	247
MYBPC3	11	47371574	C	G	166	4/35	c.496G>C	p.Val166Leu	4.63	3.27	6.55	84.3	29.8	239
MYBPC3	11	47371574	C	T	166	4/35	c.496G>A	p.Val166Met	4.63	3.27	6.55	3.52	1.13	11
MYBPC3	11	47371570	G	A	167	4/35	c.500C>T	p.Thr167Ile	4.72	3.34	6.66	0.135	0.033	0.556
MYBPC3	11	47371570	G	C	167	4/35	c.500C>G	p.Thr167Ser	4.72	3.34	6.66	0.439	0.112	1.72
MYBPC3	11	47371570	G	T	167	4/35	c.500C>A	p.Thr167Asn	4.72	3.34	6.66	2.58	0.763	8.72
MYBPC3	11	47371571	T	A	167	4/35	c.499A>T	p.Thr167Ser	4.72	3.34	6.66	0.625	0.165	2.36
MYBPC3	11	47371571	T	C	167	4/35	c.499A>G	p.Thr167Ala	4.72	3.34	6.66	24.1	7.18	81
MYBPC3	11	47371571	T	G	167	4/35	c.499A>C	p.Thr167Pro	4.72	3.34	6.66	8.65	2.83	26.4
MYBPC3	11	47371567	A	G	168	4/35	c.503T>C	p.Val168Ala	4.8	3.41	6.77	2.44	0.795	7.51
MYBPC3	11	47371567	A	C	168	4/35	c.503T>G	p.Val168Gly	4.8	3.41	6.77	0.507	0.118	2.18
MYBPC3	11	47371567	A	T	168	4/35	c.503T>A	p.Val168Glu	4.8	3.41	6.77	3.17	0.883	11.4
MYBPC3	11	47371568	C	T	168	4/35	c.502G>A	p.Val168Met	4.8	3.41	6.77	31.9	9.13	112
MYBPC3	11	47371568	C	A	168	4/35	c.502G>T	p.Val168Leu	4.8	3.41	6.77	6.2	1.76	21.8
MYBPC3	11	47371568	C	G	168	4/35	c.502G>C	p.Val168Leu	4.8	3.41	6.77	6.2	1.76	21.8
MYBPC3	11	47371473	C	T	169	5/35	c.506G>A	p.Gly169Asp	4.89	3.48	6.88	28.7	10.2	80.6
MYBPC3	11	47371473	C	A	169	5/35	c.506G>T	p.Gly169Val	4.89	3.48	6.88	36.7	13	103
MYBPC3	11	47371473	C	G	169	5/35	c.506G>C	p.Gly169Ala	4.89	3.48	6.88	13.7	4.83	38.9
MYBPC3	11	47371565	C	T	169	4/35	c.505G>A	p.Gly169Ser	4.89	3.48	6.88	5.53	1.87	16.3
MYBPC3	11	47371565	C	A	169	4/35	c.505G>T	p.Gly169Cys	4.89	3.48	6.88	22	7.09	68.1
MYBPC3	11	47371565	C	G	169	4/35	c.505G>C	p.Gly169Arg	4.89	3.48	6.88	15.6	5.48	44.3
MYBPC3	11	47371470	C	A	170	5/35	c.509G>T	p.Gly170Val	4.99	3.56	6.99	5.44	1.86	16
MYBPC3	11	47371470	C	G	170	5/35	c.509G>C	p.Gly170Ala	4.99	3.56	6.99	2.19	0.624	7.67
MYBPC3	11	47371470	C	T	170	5/35	c.509G>A	p.Gly170Asp	4.99	3.56	6.99	2.74	0.794	9.45
MYBPC3	11	47371471	C	A	170	5/35	c.508G>T	p.Gly170Cys	4.99	3.56	6.99	5.93	1.84	19.1
MYBPC3	11	47371471	C	G	170	5/35	c.508G>C	p.Gly170Arg	4.99	3.56	6.99	12	4.11	35.2
MYBPC3	11	47371471	C	T	170	5/35	c.508G>A	p.Gly170Ser	4.99	3.56	6.99	0.828	0.222	3.09
MYBPC3	11	47371467	C	T	171	5/35	c.512G>A	p.Ser171Asn	5.08	3.63	7.1	2.9	0.719	11.7
MYBPC3	11	47371467	C	A	171	5/35	c.512G>T	p.Ser171Ile	5.08	3.63	7.1	0.573	0.147	2.23
MYBPC3	11	47371467	C	G	171	5/35	c.512G>C	p.Ser171Thr	5.08	3.63	7.1	11.1	3.26	37.8
MYBPC3	11	47371466	G	C	171	5/35	c.513C>G	p.Ser171Arg	5.08	3.63	7.1	13	4.26	39.4
MYBPC3	11	47371466	G	T	171	5/35	c.513C>A	p.Ser171Arg	5.08	3.63	7.1	12.7	4.16	38.7
MYBPC3	11	47371468	T	A	171	5/35	c.511A>T	p.Ser171Cys	5.08	3.63	7.1	5.78	1.46	22.8
MYBPC3	11	47371468	T	C	171	5/35	c.511A>G	p.Ser171Gly	5.08	3.63	7.1	3.5	1.06	11.5
MYBPC3	11	47371468	T	G	171	5/35	c.511A>C	p.Ser171Arg	5.08	3.63	7.1	12.1	3.83	38.2
MYBPC3	11	47371464	A	C	172	5/35	c.515T>G	p.Ile172Ser	5.17	3.71	7.22	13.2	5.04	34.8
MYBPC3	11	47371464	A	G	172	5/35	c.515T>C	p.Ile172Thr	5.17	3.71	7.22	2.08	0.598	7.21
MYBPC3	11	47371464	A	T	172	5/35	c.515T>A	p.Ile172Asn	5.17	3.71	7.22	50.7	18	143
MYBPC3	11	47371463	G	C	172	5/35	c.516C>G	p.Ile172Met	5.17	3.71	7.22	7.7	2.44	24.3
MYBPC3	11	47371465	T	A	172	5/35	c.514A>T	p.Ile172Phe	5.17	3.71	7.22	2.64	0.821	8.46
MYBPC3	11	47371465	T	C	172	5/35	c.514A>G	p.Ile172Val	5.17	3.71	7.22	1.26	0.328	4.86
MYBPC3	11	47371465	T	G	172	5/35	c.514A>C	p.Ile172Leu	5.17	3.71	7.22	45.3	15.6	131
MYBPC3	11	47371461	G	T	173	5/35	c.518C>A	p.Thr173Asn	5.27	3.79	7.34	1.16	0.376	3.55
MYBPC3	11	47371461	G	A	173	5/35	c.518C>T	p.Thr173Ile	5.27	3.79	7.34	0.368	0.0862	1.57
MYBPC3	11	47371461	G	C	173	5/35	c.518C>G	p.Thr173Ser	5.27	3.79	7.34	10.2	3.17	32.6
MYBPC3	11	47371462	T	C	173	5/35	c.517A>G	p.Thr173Ala	5.27	3.79	7.34	1.3	0.369	4.6
MYBPC3	11	47371462	T	A	173	5/35	c.517A>T	p.Thr173Ser	5.27	3.79	7.34	7.22	2.17	24
MYBPC3	11	47371462	T	G	173	5/35	c.517A>C	p.Thr173Pro	5.27	3.79	7.34	8.16	2.75	24.2
MYBPC3	11	47371458	A	C	174	5/35	c.521T>G	p.Phe174Cys	5.37	3.86	7.46	70	23.7	206
MYBPC3	11	47371458	A	G	174	5/35	c.521T>C	p.Phe174Ser	5.37	3.86	7.46	38.1	14.3	102
MYBPC3	11	47371458	A	T	174	5/35	c.521T>A	p.Phe174Tyr	5.37	3.86	7.46	43.9	13.1	147
MYBPC3	11	47371459	A	C	174	5/35	c.520T>G	p.Phe174Val	5.37	3.86	7.46	10.2	3.89	26.5
MYBPC3	11	47371459	A	G	174	5/35	c.520T>C	p.Phe174Leu	5.37	3.86	7.46	1.94	0.525	7.14
MYBPC3	11	47371459	A	T	174	5/35	c.520T>A	p.Phe174Ile	5.37	3.86	7.46	2.1	0.668	6.57
MYBPC3	11	47371457	G	C	174	5/35	c.522C>G	p.Phe174Leu	5.37	3.86	7.46	0.687	0.164	2.87
MYBPC3	11	47371457	G	T	174	5/35	c.522C>A	p.Phe174Leu	5.37	3.86	7.46	0.682	0.163	2.86
MYBPC3	11	47371456	A	C	175	5/35	c.523T>G	p.Ser175Ala	5.47	3.94	7.58	1.91	0.582	6.27
MYBPC3	11	47371456	A	G	175	5/35	c.523T>C	p.Ser175Pro	5.47	3.94	7.58	27.9	8.82	88.2
MYBPC3	11	47371456	A	T	175	5/35	c.523T>A	p.Ser175Thr	5.47	3.94	7.58	3.14	0.883	11.2
MYBPC3	11	47371455	G	A	175	5/35	c.524C>T	p.Ser175Leu	5.47	3.94	7.58	1.41	0.364	5.44
MYBPC3	11	47371453	C	A	176	5/35	c.526G>T	p.Ala176Ser	5.56	4.02	7.7	2.86	0.772	10.6
MYBPC3	11	47371453	C	G	176	5/35	c.526G>C	p.Ala176Pro	5.56	4.02	7.7	53.5	20.3	141
MYBPC3	11	47371453	C	T	176	5/35	c.526G>A	p.Ala176Thr	5.56	4.02	7.7	3.03	0.964	9.55
MYBPC3	11	47371452	G	A	176	5/35	c.527C>T	p.Ala176Val	5.56	4.02	7.7	9.14	3.1	27
MYBPC3	11	47371452	G	C	176	5/35	c.527C>G	p.Ala176Gly	5.56	4.02	7.7	4.97	1.56	15.8
MYBPC3	11	47371452	G	T	176	5/35	c.527C>A	p.Ala176Asp	5.56	4.02	7.7	32.6	11.9	88.9
MYBPC3	11	47371449	C	T	177	5/35	c.530G>A	p.Arg177His	5.67	4.11	7.82	0.35	0.0902	1.36
MYBPC3	11	47371449	C	G	177	5/35	c.530G>C	p.Arg177Pro	5.67	4.11	7.82	0.28	0.0724	1.08
MYBPC3	11	47371449	C	A	177	5/35	c.530G>T	p.Arg177Leu	5.67	4.11	7.82	0.0993	0.0233	0.424
MYBPC3	11	47371450	G	A	177	5/35	c.529C>T	p.Arg177Cys	5.67	4.11	7.82	5.94	2.42	14.6
MYBPC3	11	47371450	G	T	177	5/35	c.529C>A	p.Arg177Ser	5.67	4.11	7.82	4.25	1.49	12.1
MYBPC3	11	47371450	G	C	177	5/35	c.529C>G	p.Arg177Gly	5.67	4.11	7.82	0.802	0.269	2.39
MYBPC3	11	47371446	A	T	178	5/35	c.533T>A	p.Val178Glu	5.77	4.19	7.94	10.9	3.42	34.5
MYBPC3	11	47371446	A	C	178	5/35	c.533T>G	p.Val178Gly	5.77	4.19	7.94	2.45	0.648	9.24
MYBPC3	11	47371446	A	G	178	5/35	c.533T>C	p.Val178Ala	5.77	4.19	7.94	0.69	0.168	2.82
MYBPC3	11	47371447	C	T	178	5/35	c.532G>A	p.Val178Met	5.77	4.19	7.94	2.77	0.834	9.18
MYBPC3	11	47371447	C	A	178	5/35	c.532G>T	p.Val178Leu	5.77	4.19	7.94	2.19	0.666	7.23
MYBPC3	11	47371447	C	G	178	5/35	c.532G>C	p.Val178Leu	5.77	4.19	7.94	2.2	0.669	7.26
MYBPC3	11	47371444	C	A	179	5/35	c.535G>T	p.Ala179Ser	5.87	4.27	8.07	0.833	0.162	4.27
MYBPC3	11	47371444	C	G	179	5/35	c.535G>C	p.Ala179Pro	5.87	4.27	8.07	7.4	2.16	25.4
MYBPC3	11	47371444	C	T	179	5/35	c.535G>A	p.Ala179Thr	5.87	4.27	8.07	1.35	0.362	5.05
MYBPC3	11	47371443	G	A	179	5/35	c.536C>T	p.Ala179Val	5.87	4.27	8.07	6.52	1.97	21.6
MYBPC3	11	47371443	G	C	179	5/35	c.536C>G	p.Ala179Gly	5.87	4.27	8.07	1	0.273	3.68
MYBPC3	11	47371443	G	T	179	5/35	c.536C>A	p.Ala179Asp	5.87	4.27	8.07	0.432	0.0879	2.13
MYBPC3	11	47371440	C	T	180	5/35	c.539G>A	p.Gly180Asp	5.98	4.36	8.2	0.345	0.0951	1.26
MYBPC3	11	47371440	C	A	180	5/35	c.539G>T	p.Gly180Val	5.98	4.36	8.2	1.36	0.344	5.39
MYBPC3	11	47371440	C	G	180	5/35	c.539G>C	p.Gly180Ala	5.98	4.36	8.2	9.26	2.55	33.6
MYBPC3	11	47371441	C	T	180	5/35	c.538G>A	p.Gly180Ser	5.98	4.36	8.2	7.77	1.92	31.4
MYBPC3	11	47371441	C	A	180	5/35	c.538G>T	p.Gly180Cys	5.98	4.36	8.2	1.47	0.352	6.17
MYBPC3	11	47371441	C	G	180	5/35	c.538G>C	p.Gly180Arg	5.98	4.36	8.2	0.266	0.0699	1.01
MYBPC3	11	47371438	C	T	181	5/35	c.541G>A	p.Ala181Thr	6.08	4.44	8.32	0.462	0.124	1.72
MYBPC3	11	47371438	C	A	181	5/35	c.541G>T	p.Ala181Ser	6.08	4.44	8.32	0.382	0.0835	1.74
MYBPC3	11	47371438	C	G	181	5/35	c.541G>C	p.Ala181Pro	6.08	4.44	8.32	5.11	1.53	17
MYBPC3	11	47371437	G	A	181	5/35	c.542C>T	p.Ala181Val	6.08	4.44	8.32	1.79	0.495	6.46
MYBPC3	11	47371437	G	C	181	5/35	c.542C>G	p.Ala181Gly	6.08	4.44	8.32	4.18	1.23	14.2
MYBPC3	11	47371437	G	T	181	5/35	c.542C>A	p.Ala181Asp	6.08	4.44	8.32	0.621	0.16	2.41
MYBPC3	11	47371434	C	T	182	5/35	c.545G>A	p.Ser182Asn	6.19	4.53	8.45	0.569	0.146	2.22
MYBPC3	11	47371434	C	A	182	5/35	c.545G>T	p.Ser182Ile	6.19	4.53	8.45	1.57	0.464	5.29
MYBPC3	11	47371434	C	G	182	5/35	c.545G>C	p.Ser182Thr	6.19	4.53	8.45	4.06	1.35	12.1
MYBPC3	11	47371433	G	C	182	5/35	c.546C>G	p.Ser182Arg	6.19	4.53	8.45	32.3	11.1	94
MYBPC3	11	47371433	G	T	182	5/35	c.546C>A	p.Ser182Arg	6.19	4.53	8.45	35.4	12.1	104
MYBPC3	11	47371435	T	A	182	5/35	c.544A>T	p.Ser182Cys	6.19	4.53	8.45	1.13	0.342	3.75
MYBPC3	11	47371435	T	C	182	5/35	c.544A>G	p.Ser182Gly	6.19	4.53	8.45	25.9	9.16	73
MYBPC3	11	47371435	T	G	182	5/35	c.544A>C	p.Ser182Arg	6.19	4.53	8.45	36.3	11.7	112
MYBPC3	11	47371431	A	C	183	5/35	c.548T>G	p.Leu183Arg	6.3	4.62	8.59	11.6	4.31	31.4
MYBPC3	11	47371431	A	G	183	5/35	c.548T>C	p.Leu183Pro	6.3	4.62	8.59	7.55	2.77	20.5
MYBPC3	11	47371431	A	T	183	5/35	c.548T>A	p.Leu183His	6.3	4.62	8.59	6.56	2.16	19.9
MYBPC3	11	47371432	G	C	183	5/35	c.547C>G	p.Leu183Val	6.3	4.62	8.59	18.8	6.49	54.7
MYBPC3	11	47371432	G	A	183	5/35	c.547C>T	p.Leu183Phe	6.3	4.62	8.59	1.73	0.608	4.93
MYBPC3	11	47371432	G	T	183	5/35	c.547C>A	p.Leu183Ile	6.3	4.62	8.59	18.1	6.25	52.5
MYBPC3	11	47371428	A	C	184	5/35	c.551T>G	p.Leu184Arg	6.41	4.71	8.72	3.24	1.23	8.54
MYBPC3	11	47371428	A	G	184	5/35	c.551T>C	p.Leu184Pro	6.41	4.71	8.72	2.59	0.941	7.14
MYBPC3	11	47371428	A	T	184	5/35	c.551T>A	p.Leu184Gln	6.41	4.71	8.72	1.56	0.574	4.22
MYBPC3	11	47371429	G	C	184	5/35	c.550C>G	p.Leu184Val	6.41	4.71	8.72	16.7	6.49	42.9
MYBPC3	11	47371429	G	T	184	5/35	c.550C>A	p.Leu184Met	6.41	4.71	8.72	29.7	11.2	78.6
MYBPC3	11	47371424	C	A	185	5/35	c.555G>T	p.Lys185Asn	6.52	4.8	8.85	23.8	8.09	69.8
MYBPC3	11	47371424	C	G	185	5/35	c.555G>C	p.Lys185Asn	6.52	4.8	8.85	23.9	8.15	70.2
MYBPC3	11	47371425	T	C	185	5/35	c.554A>G	p.Lys185Arg	6.52	4.8	8.85	0.6	0.151	2.38
MYBPC3	11	47371425	T	A	185	5/35	c.554A>T	p.Lys185Met	6.52	4.8	8.85	4.68	1.75	12.5
MYBPC3	11	47371425	T	G	185	5/35	c.554A>C	p.Lys185Thr	6.52	4.8	8.85	0.563	0.16	1.98
MYBPC3	11	47371426	T	G	185	5/35	c.553A>C	p.Lys185Gln	6.52	4.8	8.85	17.9	6.47	49.3
MYBPC3	11	47371426	T	C	185	5/35	c.553A>G	p.Lys185Glu	6.52	4.8	8.85	41.6	14.6	119
MYBPC3	11	47371422	G	A	186	5/35	c.557C>T	p.Pro186Leu	6.63	4.89	8.99	12.5	4.2	37.3
MYBPC3	11	47371422	G	C	186	5/35	c.557C>G	p.Pro186Arg	6.63	4.89	8.99	1.19	0.321	4.41
MYBPC3	11	47371422	G	T	186	5/35	c.557C>A	p.Pro186Gln	6.63	4.89	8.99	1.54	0.429	5.55
MYBPC3	11	47371423	G	A	186	5/35	c.556C>T	p.Pro186Ser	6.63	4.89	8.99	1.16	0.337	3.99
MYBPC3	11	47371423	G	C	186	5/35	c.556C>G	p.Pro186Ala	6.63	4.89	8.99	0.493	0.142	1.72
MYBPC3	11	47371423	G	T	186	5/35	c.556C>A	p.Pro186Thr	6.63	4.89	8.99	0.582	0.171	1.98
MYBPC3	11	47371419	G	A	187	5/35	c.560C>T	p.Pro187Leu	6.74	4.98	9.12	9.61	3.52	26.2
MYBPC3	11	47371419	G	C	187	5/35	c.560C>G	p.Pro187Arg	6.74	4.98	9.12	16.7	6.22	44.8
MYBPC3	11	47371419	G	T	187	5/35	c.560C>A	p.Pro187His	6.74	4.98	9.12	13.8	4.28	44.2
MYBPC3	11	47371420	G	T	187	5/35	c.559C>A	p.Pro187Thr	6.74	4.98	9.12	6.87	2.42	19.5
MYBPC3	11	47371420	G	A	187	5/35	c.559C>T	p.Pro187Ser	6.74	4.98	9.12	6.97	2.49	19.5
MYBPC3	11	47371420	G	C	187	5/35	c.559C>G	p.Pro187Ala	6.74	4.98	9.12	2.82	0.965	8.26
MYBPC3	11	47371416	A	G	188	5/35	c.563T>C	p.Val188Ala	6.86	5.08	9.26	3.74	1.27	11
MYBPC3	11	47371416	A	C	188	5/35	c.563T>G	p.Val188Gly	6.86	5.08	9.26	6.84	2.39	19.6
MYBPC3	11	47371416	A	T	188	5/35	c.563T>A	p.Val188Glu	6.86	5.08	9.26	1.31	0.41	4.17
MYBPC3	11	47371417	C	A	188	5/35	c.562G>T	p.Val188Leu	6.86	5.08	9.26	6.6	2.04	21.4
MYBPC3	11	47371417	C	G	188	5/35	c.562G>C	p.Val188Leu	6.86	5.08	9.26	6.6	2.04	21.4
MYBPC3	11	47371417	C	T	188	5/35	c.562G>A	p.Val188Met	6.86	5.08	9.26	3.44	1.05	11.3
MYBPC3	11	47371413	A	T	189	5/35	c.566T>A	p.Val189Asp	6.97	5.17	9.4	16	5.97	42.7
MYBPC3	11	47371413	A	C	189	5/35	c.566T>G	p.Val189Gly	6.97	5.17	9.4	5.06	1.72	14.8
MYBPC3	11	47371413	A	G	189	5/35	c.566T>C	p.Val189Ala	6.97	5.17	9.4	1.55	0.491	4.87
MYBPC3	11	47371414	C	T	189	5/35	c.565G>A	p.Val189Ile	6.97	5.17	9.4	5.67	1.52	21.2
MYBPC3	11	47371414	C	A	189	5/35	c.565G>T	p.Val189Phe	6.97	5.17	9.4	3.12	1.13	8.62
MYBPC3	11	47371414	C	G	189	5/35	c.565G>C	p.Val189Leu	6.97	5.17	9.4	22	7.31	66
MYBPC3	11	47371409	C	A	190	5/35	c.570G>T	p.Lys190Asn	7.09	5.27	9.54	1.8	0.689	4.71
MYBPC3	11	47371409	C	G	190	5/35	c.570G>C	p.Lys190Asn	7.09	5.27	9.54	1.77	0.674	4.63
MYBPC3	11	47371410	T	A	190	5/35	c.569A>T	p.Lys190Met	7.09	5.27	9.54	6.88	2.99	15.8
MYBPC3	11	47371410	T	C	190	5/35	c.569A>G	p.Lys190Arg	7.09	5.27	9.54	28.8	9.55	86.6
MYBPC3	11	47371410	T	G	190	5/35	c.569A>C	p.Lys190Thr	7.09	5.27	9.54	6.55	2.74	15.7
MYBPC3	11	47371411	T	C	190	5/35	c.568A>G	p.Lys190Glu	7.09	5.27	9.54	2.09	0.747	5.87
MYBPC3	11	47371411	T	G	190	5/35	c.568A>C	p.Lys190Gln	7.09	5.27	9.54	0.879	0.298	2.6
MYBPC3	11	47371408	A	G	191	5/35	c.571T>C	p.Trp191Arg	7.2	5.36	9.68	234	56.2	978
MYBPC3	11	47371408	A	C	191	5/35	c.571T>G	p.Trp191Gly	7.2	5.36	9.68	177	42.6	737
MYBPC3	11	47371408	A	T	191	5/35	c.571T>A	p.Trp191Arg	7.2	5.36	9.68	232	55.6	967
MYBPC3	11	47371406	C	A	191	5/35	c.573G>T	p.Trp191Cys	7.2	5.36	9.68	192	44.9	821
MYBPC3	11	47371406	C	G	191	5/35	c.573G>C	p.Trp191Cys	7.2	5.36	9.68	192	44.9	821
MYBPC3	11	47371407	C	A	191	5/35	c.572G>T	p.Trp191Leu	7.2	5.36	9.68	127	29.1	557
MYBPC3	11	47371407	C	G	191	5/35	c.572G>C	p.Trp191Ser	7.2	5.36	9.68	190	44.4	815
MYBPC3	11	47371404	A	C	192	5/35	c.575T>G	p.Phe192Cys	7.32	5.46	9.82	54.2	23.6	124
MYBPC3	11	47371404	A	G	192	5/35	c.575T>C	p.Phe192Ser	7.32	5.46	9.82	38.9	17.5	86.1
MYBPC3	11	47371404	A	T	192	5/35	c.575T>A	p.Phe192Tyr	7.32	5.46	9.82	160	55.9	459
MYBPC3	11	47371405	A	C	192	5/35	c.574T>G	p.Phe192Val	7.32	5.46	9.82	10	4.71	21.3
MYBPC3	11	47371405	A	G	192	5/35	c.574T>C	p.Phe192Leu	7.32	5.46	9.82	5.45	1.65	17.9
MYBPC3	11	47371405	A	T	192	5/35	c.574T>A	p.Phe192Ile	7.32	5.46	9.82	19.1	8.91	41.1
MYBPC3	11	47371403	G	C	192	5/35	c.576C>G	p.Phe192Leu	7.32	5.46	9.82	4.24	1.24	14.5
MYBPC3	11	47371403	G	T	192	5/35	c.576C>A	p.Phe192Leu	7.32	5.46	9.82	4.33	1.27	14.8
MYBPC3	11	47371400	C	A	193	5/35	c.579G>T	p.Lys193Asn	7.44	5.55	9.96	18.2	7.34	44.9
MYBPC3	11	47371400	C	G	193	5/35	c.579G>C	p.Lys193Asn	7.44	5.55	9.96	18.2	7.34	44.9
MYBPC3	11	47371401	T	A	193	5/35	c.578A>T	p.Lys193Met	7.44	5.55	9.96	47.8	19.8	115
MYBPC3	11	47371401	T	C	193	5/35	c.578A>G	p.Lys193Arg	7.44	5.55	9.96	2.83	1.1	7.28
MYBPC3	11	47371401	T	G	193	5/35	c.578A>C	p.Lys193Thr	7.44	5.55	9.96	79.8	32.2	197
MYBPC3	11	47371402	T	C	193	5/35	c.577A>G	p.Lys193Glu	7.44	5.55	9.96	69.5	30.1	161
MYBPC3	11	47371402	T	G	193	5/35	c.577A>C	p.Lys193Gln	7.44	5.55	9.96	32.8	14.4	74.7
MYBPC3	11	47371398	C	A	194	5/35	c.581G>T	p.Gly194Val	7.56	5.65	10.1	47.9	20.8	110
MYBPC3	11	47371398	C	T	194	5/35	c.581G>A	p.Gly194Asp	7.56	5.65	10.1	30.6	14.4	65.3
MYBPC3	11	47371398	C	G	194	5/35	c.581G>C	p.Gly194Ala	7.56	5.65	10.1	24.4	11	54.2
MYBPC3	11	47371399	C	A	194	5/35	c.580G>T	p.Gly194Cys	7.56	5.65	10.1	69.9	26.9	181
MYBPC3	11	47371399	C	G	194	5/35	c.580G>C	p.Gly194Arg	7.56	5.65	10.1	35.7	16.2	79.1
MYBPC3	11	47371399	C	T	194	5/35	c.580G>A	p.Gly194Ser	7.56	5.65	10.1	29.6	13.1	66.7
MYBPC3	11	47371394	T	A	195	5/35	c.585A>T	p.Lys195Asn	7.68	5.75	10.3	5.48	2.43	12.3
MYBPC3	11	47371394	T	G	195	5/35	c.585A>C	p.Lys195Asn	7.68	5.75	10.3	5.36	2.38	12.1
MYBPC3	11	47371395	T	A	195	5/35	c.584A>T	p.Lys195Ile	7.68	5.75	10.3	14	5.79	33.7
MYBPC3	11	47371395	T	C	195	5/35	c.584A>G	p.Lys195Arg	7.68	5.75	10.3	2.14	0.821	5.56
MYBPC3	11	47371395	T	G	195	5/35	c.584A>C	p.Lys195Thr	7.68	5.75	10.3	13.9	5.88	32.6
MYBPC3	11	47371396	T	C	195	5/35	c.583A>G	p.Lys195Glu	7.68	5.75	10.3	3.29	1.42	7.66
MYBPC3	11	47371396	T	G	195	5/35	c.583A>C	p.Lys195Gln	7.68	5.75	10.3	2.56	0.995	6.59
MYBPC3	11	47371393	A	C	196	5/35	c.586T>G	p.Trp196Gly	7.8	5.85	10.4	28.2	12.7	62.5
MYBPC3	11	47371393	A	G	196	5/35	c.586T>C	p.Trp196Arg	7.8	5.85	10.4	18.5	8.55	39.9
MYBPC3	11	47371393	A	T	196	5/35	c.586T>A	p.Trp196Arg	7.8	5.85	10.4	18.5	8.55	39.9
MYBPC3	11	47371391	C	G	196	5/35	c.588G>C	p.Trp196Cys	7.8	5.85	10.4	24.1	11	52.8
MYBPC3	11	47371391	C	A	196	5/35	c.588G>T	p.Trp196Cys	7.8	5.85	10.4	24.1	11	52.8
MYBPC3	11	47371392	C	A	196	5/35	c.587G>T	p.Trp196Leu	7.8	5.85	10.4	11.2	4.96	25.2
MYBPC3	11	47371392	C	G	196	5/35	c.587G>C	p.Trp196Ser	7.8	5.85	10.4	13.6	5.98	30.9
MYBPC3	11	47371389	A	C	197	5/35	c.590T>G	p.Val197Gly	7.92	5.95	10.5	2.55	0.671	9.72
MYBPC3	11	47371389	A	G	197	5/35	c.590T>C	p.Val197Ala	7.92	5.95	10.5	10.1	3.51	29
MYBPC3	11	47371389	A	T	197	5/35	c.590T>A	p.Val197Glu	7.92	5.95	10.5	42.8	16.2	113
MYBPC3	11	47371390	C	A	197	5/35	c.589G>T	p.Val197Leu	7.92	5.95	10.5	0.782	0.203	3.01
MYBPC3	11	47371390	C	G	197	5/35	c.589G>C	p.Val197Leu	7.92	5.95	10.5	0.764	0.198	2.95
MYBPC3	11	47371390	C	T	197	5/35	c.589G>A	p.Val197Met	7.92	5.95	10.5	1.29	0.276	6.07
MYBPC3	11	47371387	C	A	198	5/35	c.592G>T	p.Asp198Tyr	8.04	6.05	10.7	30.3	14.7	62.5
MYBPC3	11	47371387	C	G	198	5/35	c.592G>C	p.Asp198His	8.04	6.05	10.7	23.1	11.3	47.2
MYBPC3	11	47371387	C	T	198	5/35	c.592G>A	p.Asp198Asn	8.04	6.05	10.7	1.91	0.809	4.51
MYBPC3	11	47371385	G	T	198	5/35	c.594C>A	p.Asp198Glu	8.04	6.05	10.7	8.3	3.18	21.7
MYBPC3	11	47371385	G	C	198	5/35	c.594C>G	p.Asp198Glu	8.04	6.05	10.7	8.24	3.15	21.5
MYBPC3	11	47371386	T	A	198	5/35	c.593A>T	p.Asp198Val	8.04	6.05	10.7	41.3	19.5	87.9
MYBPC3	11	47371386	T	C	198	5/35	c.593A>G	p.Asp198Gly	8.04	6.05	10.7	30.1	14.4	63
MYBPC3	11	47371386	T	G	198	5/35	c.593A>C	p.Asp198Ala	8.04	6.05	10.7	17.8	8.6	36.8
MYBPC3	11	47371383	A	G	199	5/35	c.596T>C	p.Leu199Pro	8.16	6.15	10.8	58.3	23	148
MYBPC3	11	47371383	A	C	199	5/35	c.596T>G	p.Leu199Arg	8.16	6.15	10.8	77.1	30.3	196
MYBPC3	11	47371383	A	T	199	5/35	c.596T>A	p.Leu199Gln	8.16	6.15	10.8	54.3	22.3	132
MYBPC3	11	47371384	G	C	199	5/35	c.595C>G	p.Leu199Val	8.16	6.15	10.8	43	17.5	106
MYBPC3	11	47371384	G	T	199	5/35	c.595C>A	p.Leu199Met	8.16	6.15	10.8	87.4	36	212
MYBPC3	11	47371380	C	A	200	5/35	c.599G>T	p.Ser200Ile	8.28	6.25	11	1.16	0.362	3.74
MYBPC3	11	47371380	C	G	200	5/35	c.599G>C	p.Ser200Thr	8.28	6.25	11	2.42	0.844	6.95
MYBPC3	11	47371380	C	T	200	5/35	c.599G>A	p.Ser200Asn	8.28	6.25	11	21.1	7.33	60.8
MYBPC3	11	47371379	G	C	200	5/35	c.600C>G	p.Ser200Arg	8.28	6.25	11	15.5	6.43	37.5
MYBPC3	11	47371379	G	T	200	5/35	c.600C>A	p.Ser200Arg	8.28	6.25	11	15.5	6.43	37.5
MYBPC3	11	47371381	T	C	200	5/35	c.598A>G	p.Ser200Gly	8.28	6.25	11	3.15	1.07	9.25
MYBPC3	11	47371381	T	A	200	5/35	c.598A>T	p.Ser200Cys	8.28	6.25	11	4.33	1.6	11.7
MYBPC3	11	47371381	T	G	200	5/35	c.598A>C	p.Ser200Arg	8.28	6.25	11	16.5	6.85	39.8
MYBPC3	11	47371377	C	T	201	5/35	c.602G>A	p.Ser201Asn	8.41	6.35	11.1	59.2	25.9	136
MYBPC3	11	47371377	C	A	201	5/35	c.602G>T	p.Ser201Ile	8.41	6.35	11.1	10	4.39	22.9
MYBPC3	11	47371377	C	G	201	5/35	c.602G>C	p.Ser201Thr	8.41	6.35	11.1	40.4	15.8	103
MYBPC3	11	47371376	G	T	201	5/35	c.603C>A	p.Ser201Arg	8.41	6.35	11.1	6.49	2.65	15.9
MYBPC3	11	47371376	G	C	201	5/35	c.603C>G	p.Ser201Arg	8.41	6.35	11.1	6.53	2.67	16
MYBPC3	11	47371378	T	A	201	5/35	c.601A>T	p.Ser201Cys	8.41	6.35	11.1	21.5	8.81	52.3
MYBPC3	11	47371378	T	C	201	5/35	c.601A>G	p.Ser201Gly	8.41	6.35	11.1	0.764	0.203	2.88
MYBPC3	11	47371378	T	G	201	5/35	c.601A>C	p.Ser201Arg	8.41	6.35	11.1	7.34	2.99	18.1
MYBPC3	11	47371373	C	A	202	5/35	c.606G>T	p.Lys202Asn	8.53	6.45	11.3	1.97	0.708	5.46
MYBPC3	11	47371373	C	G	202	5/35	c.606G>C	p.Lys202Asn	8.53	6.45	11.3	1.97	0.708	5.46
MYBPC3	11	47371374	T	C	202	5/35	c.605A>G	p.Lys202Arg	8.53	6.45	11.3	55.5	22.1	139
MYBPC3	11	47371374	T	A	202	5/35	c.605A>T	p.Lys202Met	8.53	6.45	11.3	22.7	9.37	55
MYBPC3	11	47371374	T	G	202	5/35	c.605A>C	p.Lys202Thr	8.53	6.45	11.3	7.77	3.35	18
MYBPC3	11	47371375	T	G	202	5/35	c.604A>C	p.Lys202Gln	8.53	6.45	11.3	3.06	1.16	8.06
MYBPC3	11	47371375	T	C	202	5/35	c.604A>G	p.Lys202Glu	8.53	6.45	11.3	3.72	1.45	9.54
MYBPC3	11	47371371	A	C	203	5/35	c.608T>G	p.Val203Gly	8.65	6.55	11.4	15	5.49	40.7
MYBPC3	11	47371371	A	G	203	5/35	c.608T>C	p.Val203Ala	8.65	6.55	11.4	2.16	0.69	6.75
MYBPC3	11	47371371	A	T	203	5/35	c.608T>A	p.Val203Glu	8.65	6.55	11.4	24.7	8.96	68
MYBPC3	11	47371372	C	G	203	5/35	c.607G>C	p.Val203Leu	8.65	6.55	11.4	7.49	2.75	20.4
MYBPC3	11	47371372	C	A	203	5/35	c.607G>T	p.Val203Leu	8.65	6.55	11.4	8.57	3.2	22.9
MYBPC3	11	47371372	C	T	203	5/35	c.607G>A	p.Val203Met	8.65	6.55	11.4	36	16	81.1
MYBPC3	11	47371368	C	A	204	5/35	c.611G>T	p.Gly204Val	8.77	6.65	11.6	25.5	12.1	53.7
MYBPC3	11	47371368	C	G	204	5/35	c.611G>C	p.Gly204Ala	8.77	6.65	11.6	8.32	3.66	18.9
MYBPC3	11	47371368	C	T	204	5/35	c.611G>A	p.Gly204Asp	8.77	6.65	11.6	34.4	17.1	68.9
MYBPC3	11	47371369	C	T	204	5/35	c.610G>A	p.Gly204Ser	8.77	6.65	11.6	12.4	6.1	25.3
MYBPC3	11	47371369	C	A	204	5/35	c.610G>T	p.Gly204Cys	8.77	6.65	11.6	36.1	16.5	79.1
MYBPC3	11	47371369	C	G	204	5/35	c.610G>C	p.Gly204Arg	8.77	6.65	11.6	29.1	14.4	59.1
MYBPC3	11	47371364	C	A	205	5/35	c.615G>T	p.Gln205His	8.9	6.75	11.7	5.45	1.61	18.5
MYBPC3	11	47371364	C	G	205	5/35	c.615G>C	p.Gln205His	8.9	6.75	11.7	5.45	1.61	18.5
MYBPC3	11	47371366	G	C	205	5/35	c.613C>G	p.Gln205Glu	8.9	6.75	11.7	1.15	0.336	3.94
MYBPC3	11	47371366	G	T	205	5/35	c.613C>A	p.Gln205Lys	8.9	6.75	11.7	1.3	0.287	5.89
MYBPC3	11	47371365	T	C	205	5/35	c.614A>G	p.Gln205Arg	8.9	6.75	11.7	1.43	0.4	5.12
MYBPC3	11	47371365	T	A	205	5/35	c.614A>T	p.Gln205Leu	8.9	6.75	11.7	2.19	0.719	6.69
MYBPC3	11	47371365	T	G	205	5/35	c.614A>C	p.Gln205Pro	8.9	6.75	11.7	18.4	6.57	51.5
MYBPC3	11	47371361	G	C	206	5/35	c.618C>G	p.His206Gln	9.02	6.85	11.9	1.05	0.394	2.82
MYBPC3	11	47371361	G	T	206	5/35	c.618C>A	p.His206Gln	9.02	6.85	11.9	1.05	0.394	2.82
MYBPC3	11	47371363	G	A	206	5/35	c.616C>T	p.His206Tyr	9.02	6.85	11.9	1.98	0.68	5.75
MYBPC3	11	47371363	G	C	206	5/35	c.616C>G	p.His206Asp	9.02	6.85	11.9	2.38	0.929	6.1
MYBPC3	11	47371363	G	T	206	5/35	c.616C>A	p.His206Asn	9.02	6.85	11.9	0.73	0.24	2.22
MYBPC3	11	47371362	T	A	206	5/35	c.617A>T	p.His206Leu	9.02	6.85	11.9	3.14	1.3	7.6
MYBPC3	11	47371362	T	C	206	5/35	c.617A>G	p.His206Arg	9.02	6.85	11.9	0.11	0.0309	0.39
MYBPC3	11	47371362	T	G	206	5/35	c.617A>C	p.His206Pro	9.02	6.85	11.9	3.58	1.6	8.01
MYBPC3	11	47371359	A	C	207	5/35	c.620T>G	p.Leu207Arg	9.14	6.95	12	17.7	7.6	41.2
MYBPC3	11	47371359	A	G	207	5/35	c.620T>C	p.Leu207Pro	9.14	6.95	12	48.5	20.4	115
MYBPC3	11	47371359	A	T	207	5/35	c.620T>A	p.Leu207Gln	9.14	6.95	12	20.8	8.67	49.7
MYBPC3	11	47371360	G	C	207	5/35	c.619C>G	p.Leu207Val	9.14	6.95	12	14.7	5.69	37.9
MYBPC3	11	47371360	G	T	207	5/35	c.619C>A	p.Leu207Met	9.14	6.95	12	16.4	6.05	44.3
MYBPC3	11	47371355	C	G	208	5/35	c.624G>C	p.Gln208His	9.26	7.04	12.2	2.52	1.22	5.22
MYBPC3	11	47371355	C	A	208	5/35	c.624G>T	p.Gln208His	9.26	7.04	12.2	2.53	1.22	5.24
MYBPC3	11	47371357	G	C	208	5/35	c.622C>G	p.Gln208Glu	9.26	7.04	12.2	8.41	2.9	24.4
MYBPC3	11	47371357	G	T	208	5/35	c.622C>A	p.Gln208Lys	9.26	7.04	12.2	1.17	0.363	3.76
MYBPC3	11	47371356	T	C	208	5/35	c.623A>G	p.Gln208Arg	9.26	7.04	12.2	1.3	0.457	3.73
MYBPC3	11	47371356	T	A	208	5/35	c.623A>T	p.Gln208Leu	9.26	7.04	12.2	7.67	3.04	19.4
MYBPC3	11	47371356	T	G	208	5/35	c.623A>C	p.Gln208Pro	9.26	7.04	12.2	2.41	0.885	6.59
MYBPC3	11	47371353	A	C	209	5/35	c.626T>G	p.Leu209Arg	9.39	7.14	12.3	4.42	1.98	9.87
MYBPC3	11	47371353	A	G	209	5/35	c.626T>C	p.Leu209Pro	9.39	7.14	12.3	9.82	3.88	24.9
MYBPC3	11	47371353	A	T	209	5/35	c.626T>A	p.Leu209Gln	9.39	7.14	12.3	4.89	2.2	10.9
MYBPC3	11	47371354	G	C	209	5/35	c.625C>G	p.Leu209Val	9.39	7.14	12.3	19.1	7.92	46.2
MYBPC3	11	47371354	G	T	209	5/35	c.625C>A	p.Leu209Met	9.39	7.14	12.3	17.8	6.75	47
MYBPC3	11	47371349	G	C	210	5/35	c.630C>G	p.His210Gln	9.51	7.24	12.5	0.196	0.0404	0.95
MYBPC3	11	47371349	G	T	210	5/35	c.630C>A	p.His210Gln	9.51	7.24	12.5	0.197	0.0408	0.955
MYBPC3	11	47371351	G	A	210	5/35	c.628C>T	p.His210Tyr	9.51	7.24	12.5	4.29	1.57	11.7
MYBPC3	11	47371351	G	C	210	5/35	c.628C>G	p.His210Asp	9.51	7.24	12.5	2.18	0.71	6.7
MYBPC3	11	47371351	G	T	210	5/35	c.628C>A	p.His210Asn	9.51	7.24	12.5	1.09	0.346	3.45
MYBPC3	11	47371350	T	A	210	5/35	c.629A>T	p.His210Leu	9.51	7.24	12.5	0.0849	0.0201	0.358
MYBPC3	11	47371350	T	C	210	5/35	c.629A>G	p.His210Arg	9.51	7.24	12.5	0.342	0.093	1.26
MYBPC3	11	47371350	T	G	210	5/35	c.629A>C	p.His210Pro	9.51	7.24	12.5	2.73	0.935	7.95
MYBPC3	11	47371348	C	T	211	5/35	c.631G>A	p.Asp211Asn	9.63	7.34	12.6	9.24	3.34	25.6
MYBPC3	11	47371348	C	A	211	5/35	c.631G>T	p.Asp211Tyr	9.63	7.34	12.6	3.92	1.39	11
MYBPC3	11	47371348	C	G	211	5/35	c.631G>C	p.Asp211His	9.63	7.34	12.6	5.65	2.25	14.2
MYBPC3	11	47371346	G	C	211	5/35	c.633C>G	p.Asp211Glu	9.63	7.34	12.6	3.82	1.06	13.7
MYBPC3	11	47371346	G	T	211	5/35	c.633C>A	p.Asp211Glu	9.63	7.34	12.6	3.82	1.06	13.7
MYBPC3	11	47371347	T	A	211	5/35	c.632A>T	p.Asp211Val	9.63	7.34	12.6	1.63	0.503	5.28
MYBPC3	11	47371347	T	C	211	5/35	c.632A>G	p.Asp211Gly	9.63	7.34	12.6	0.414	0.108	1.59
MYBPC3	11	47371347	T	G	211	5/35	c.632A>C	p.Asp211Ala	9.63	7.34	12.6	0.436	0.111	1.71
MYBPC3	11	47371344	C	A	212	5/35	c.635G>T	p.Ser212Ile	9.75	7.44	12.8	2.45	0.576	10.4
MYBPC3	11	47371344	C	G	212	5/35	c.635G>C	p.Ser212Thr	9.75	7.44	12.8	8.43	2.55	27.9
MYBPC3	11	47371344	C	T	212	5/35	c.635G>A	p.Ser212Asn	9.75	7.44	12.8	15.6	5.09	47.7
MYBPC3	11	47371343	G	C	212	5/35	c.636C>G	p.Ser212Arg	9.75	7.44	12.8	134	53.6	336
MYBPC3	11	47371343	G	T	212	5/35	c.636C>A	p.Ser212Arg	9.75	7.44	12.8	134	53.6	336
MYBPC3	11	47371345	T	C	212	5/35	c.634A>G	p.Ser212Gly	9.75	7.44	12.8	2.11	0.536	8.32
MYBPC3	11	47371345	T	A	212	5/35	c.634A>T	p.Ser212Cys	9.75	7.44	12.8	6.89	2.51	19
MYBPC3	11	47371345	T	G	212	5/35	c.634A>C	p.Ser212Arg	9.75	7.44	12.8	169	67.8	423
MYBPC3	11	47371342	A	C	213	5/35	c.637T>G	p.Tyr213Asp	9.87	7.53	12.9	45.8	20.2	104
MYBPC3	11	47371342	A	G	213	5/35	c.637T>C	p.Tyr213His	9.87	7.53	12.9	1.24	0.35	4.39
MYBPC3	11	47371342	A	T	213	5/35	c.637T>A	p.Tyr213Asn	9.87	7.53	12.9	35.9	15.8	81.8
MYBPC3	11	47371341	T	A	213	5/35	c.638A>T	p.Tyr213Phe	9.87	7.53	12.9	6.54	2.1	20.3
MYBPC3	11	47371341	T	C	213	5/35	c.638A>G	p.Tyr213Cys	9.87	7.53	12.9	48.4	21.4	109
MYBPC3	11	47371341	T	G	213	5/35	c.638A>C	p.Tyr213Ser	9.87	7.53	12.9	19	7.93	45.6
MYBPC3	11	47371339	C	T	214	5/35	c.640G>A	p.Asp214Asn	9.99	7.63	13.1	3.95	1.24	12.6
MYBPC3	11	47371339	C	A	214	5/35	c.640G>T	p.Asp214Tyr	9.99	7.63	13.1	63.6	28.6	142
MYBPC3	11	47371339	C	G	214	5/35	c.640G>C	p.Asp214His	9.99	7.63	13.1	24.5	11.6	51.9
MYBPC3	11	47371337	G	T	214	5/35	c.642C>A	p.Asp214Glu	9.99	7.63	13.1	47.8	16.9	135
MYBPC3	11	47371337	G	C	214	5/35	c.642C>G	p.Asp214Glu	9.99	7.63	13.1	50.4	17.8	142
MYBPC3	11	47371338	T	A	214	5/35	c.641A>T	p.Asp214Val	9.99	7.63	13.1	44.2	20.6	94.8
MYBPC3	11	47371338	T	C	214	5/35	c.641A>G	p.Asp214Gly	9.99	7.63	13.1	30.3	14.3	64.3
MYBPC3	11	47371338	T	G	214	5/35	c.641A>C	p.Asp214Ala	9.99	7.63	13.1	31.4	14.5	67.7
MYBPC3	11	47371335	C	T	215	5/35	c.644G>A	p.Arg215His	10.1	7.72	13.2	3.6	1.36	9.51
MYBPC3	11	47371335	C	A	215	5/35	c.644G>T	p.Arg215Leu	10.1	7.72	13.2	12.1	5.29	27.8
MYBPC3	11	47371335	C	G	215	5/35	c.644G>C	p.Arg215Pro	10.1	7.72	13.2	41.2	18.2	93.1
MYBPC3	11	47371336	G	A	215	5/35	c.643C>T	p.Arg215Cys	10.1	7.72	13.2	75.3	32.3	176
MYBPC3	11	47371336	G	C	215	5/35	c.643C>G	p.Arg215Gly	10.1	7.72	13.2	34	15.2	75.9
MYBPC3	11	47371336	G	T	215	5/35	c.643C>A	p.Arg215Ser	10.1	7.72	13.2	4.69	1.39	15.8
MYBPC3	11	47371333	C	T	216	5/35	c.646G>A	p.Ala216Thr	10.2	7.82	13.4	86	20.6	358
MYBPC3	11	47371333	C	A	216	5/35	c.646G>T	p.Ala216Ser	10.2	7.82	13.4	5.62	1.79	17.6
MYBPC3	11	47371333	C	G	216	5/35	c.646G>C	p.Ala216Pro	10.2	7.82	13.4	13	4.75	35.6
MYBPC3	11	47371332	G	A	216	5/35	c.647C>T	p.Ala216Val	10.2	7.82	13.4	5.6	1.92	16.3
MYBPC3	11	47371332	G	C	216	5/35	c.647C>G	p.Ala216Gly	10.2	7.82	13.4	4.07	1.24	13.3
MYBPC3	11	47371332	G	T	216	5/35	c.647C>A	p.Ala216Asp	10.2	7.82	13.4	2.62	0.747	9.16
MYBPC3	11	47371329	C	T	217	5/35	c.650G>A	p.Ser217Asn	10.3	7.91	13.5	2.39	0.777	7.37
MYBPC3	11	47371329	C	A	217	5/35	c.650G>T	p.Ser217Ile	10.3	7.91	13.5	0.646	0.18	2.32
MYBPC3	11	47371329	C	G	217	5/35	c.650G>C	p.Ser217Thr	10.3	7.91	13.5	2.3	0.673	7.84
MYBPC3	11	47371328	G	C	217	5/35	c.651C>G	p.Ser217Arg	10.3	7.91	13.5	3.23	1.23	8.52
MYBPC3	11	47371328	G	T	217	5/35	c.651C>A	p.Ser217Arg	10.3	7.91	13.5	3.21	1.22	8.47
MYBPC3	11	47371330	T	C	217	5/35	c.649A>G	p.Ser217Gly	10.3	7.91	13.5	20.4	6.38	65.1
MYBPC3	11	47371330	T	A	217	5/35	c.649A>T	p.Ser217Cys	10.3	7.91	13.5	1.61	0.484	5.32
MYBPC3	11	47371330	T	G	217	5/35	c.649A>C	p.Ser217Arg	10.3	7.91	13.5	8.44	3.28	21.7
MYBPC3	11	47371325	C	A	218	5/35	c.654G>T	p.Lys218Asn	10.5	8	13.7	2.92	1.09	7.87
MYBPC3	11	47371325	C	G	218	5/35	c.654G>C	p.Lys218Asn	10.5	8	13.7	3.38	1.27	8.95
MYBPC3	11	47371326	T	C	218	5/35	c.653A>G	p.Lys218Arg	10.5	8	13.7	11	4.24	28.3
MYBPC3	11	47371326	T	A	218	5/35	c.653A>T	p.Lys218Met	10.5	8	13.7	2.32	1.03	5.25
MYBPC3	11	47371326	T	G	218	5/35	c.653A>C	p.Lys218Thr	10.5	8	13.7	1.02	0.41	2.52
MYBPC3	11	47371327	T	C	218	5/35	c.652A>G	p.Lys218Glu	10.5	8	13.7	6.32	2.4	16.6
MYBPC3	11	47371327	T	G	218	5/35	c.652A>C	p.Lys218Gln	10.5	8	13.7	27.2	10.7	69.4
MYBPC3	11	47370091	A	T	219	6/35	c.656T>A	p.Val219Asp	10.6	8.09	13.8	1.55	0.553	4.33
MYBPC3	11	47370091	A	C	219	6/35	c.656T>G	p.Val219Gly	10.6	8.09	13.8	3.23	1.13	9.28
MYBPC3	11	47370091	A	G	219	6/35	c.656T>C	p.Val219Ala	10.6	8.09	13.8	0.596	0.212	1.68
MYBPC3	11	47370092	C	A	219	6/35	c.655G>T	p.Val219Phe	10.6	8.09	13.8	0.538	0.177	1.63
MYBPC3	11	47370092	C	G	219	6/35	c.655G>C	p.Val219Leu	10.6	8.09	13.8	42.9	19.4	94.7
MYBPC3	11	47370092	C	T	219	6/35	c.655G>A	p.Val219Ile	10.6	8.09	13.8	2.11	0.745	5.99
MYBPC3	11	47370089	A	C	220	6/35	c.658T>G	p.Tyr220Asp	10.7	8.18	14	7.93	3.37	18.6
MYBPC3	11	47370089	A	G	220	6/35	c.658T>C	p.Tyr220His	10.7	8.18	14	14.4	4.26	48.4
MYBPC3	11	47370089	A	T	220	6/35	c.658T>A	p.Tyr220Asn	10.7	8.18	14	4.71	2.03	10.9
MYBPC3	11	47370088	T	C	220	6/35	c.659A>G	p.Tyr220Cys	10.7	8.18	14	2.89	1.14	7.35
MYBPC3	11	47370088	T	A	220	6/35	c.659A>T	p.Tyr220Phe	10.7	8.18	14	1.24	0.323	4.73
MYBPC3	11	47370088	T	G	220	6/35	c.659A>C	p.Tyr220Ser	10.7	8.18	14	4.22	1.67	10.7
MYBPC3	11	47370085	A	C	221	6/35	c.662T>G	p.Leu221Arg	10.8	8.27	14.1	3.04	0.928	9.94
MYBPC3	11	47370085	A	G	221	6/35	c.662T>C	p.Leu221Pro	10.8	8.27	14.1	1.19	0.357	3.97
MYBPC3	11	47370085	A	T	221	6/35	c.662T>A	p.Leu221Gln	10.8	8.27	14.1	3.35	0.989	11.4
MYBPC3	11	47370086	G	C	221	6/35	c.661C>G	p.Leu221Val	10.8	8.27	14.1	4.61	1.18	17.9
MYBPC3	11	47370086	G	T	221	6/35	c.661C>A	p.Leu221Met	10.8	8.27	14.1	3.2	0.917	11.2
MYBPC3	11	47370082	A	C	222	6/35	c.665T>G	p.Phe222Cys	10.9	8.36	14.3	6.45	2.49	16.7
MYBPC3	11	47370082	A	G	222	6/35	c.665T>C	p.Phe222Ser	10.9	8.36	14.3	15.2	5.61	41.3
MYBPC3	11	47370082	A	T	222	6/35	c.665T>A	p.Phe222Tyr	10.9	8.36	14.3	14.6	4.54	46.8
MYBPC3	11	47370083	A	C	222	6/35	c.664T>G	p.Phe222Val	10.9	8.36	14.3	3.83	1.3	11.2
MYBPC3	11	47370083	A	G	222	6/35	c.664T>C	p.Phe222Leu	10.9	8.36	14.3	2.98	0.954	9.29
MYBPC3	11	47370083	A	T	222	6/35	c.664T>A	p.Phe222Ile	10.9	8.36	14.3	2.21	0.77	6.36
MYBPC3	11	47370081	G	C	222	6/35	c.666C>G	p.Phe222Leu	10.9	8.36	14.3	2.7	0.845	8.62
MYBPC3	11	47370081	G	T	222	6/35	c.666C>A	p.Phe222Leu	10.9	8.36	14.3	2.7	0.845	8.62
MYBPC3	11	47370078	C	A	223	6/35	c.669G>T	p.Glu223Asp	11	8.44	14.4	2.28	0.884	5.88
MYBPC3	11	47370078	C	G	223	6/35	c.669G>C	p.Glu223Asp	11	8.44	14.4	2.28	0.884	5.88
MYBPC3	11	47370080	C	T	223	6/35	c.667G>A	p.Glu223Lys	11	8.44	14.4	2.66	0.915	7.73
MYBPC3	11	47370080	C	G	223	6/35	c.667G>C	p.Glu223Gln	11	8.44	14.4	17.4	7.27	41.8
MYBPC3	11	47370079	T	A	223	6/35	c.668A>T	p.Glu223Val	11	8.44	14.4	24.9	11	56.2
MYBPC3	11	47370079	T	C	223	6/35	c.668A>G	p.Glu223Gly	11	8.44	14.4	14.9	6.53	33.9
MYBPC3	11	47370079	T	G	223	6/35	c.668A>C	p.Glu223Ala	11	8.44	14.4	14.1	6.21	31.9
MYBPC3	11	47370076	A	C	224	6/35	c.671T>G	p.Leu224Arg	11.1	8.52	14.5	8.71	2.52	30.1
MYBPC3	11	47370076	A	G	224	6/35	c.671T>C	p.Leu224Pro	11.1	8.52	14.5	10.4	3.03	35.7
MYBPC3	11	47370076	A	T	224	6/35	c.671T>A	p.Leu224Gln	11.1	8.52	14.5	7.71	2.17	27.3
MYBPC3	11	47370077	G	C	224	6/35	c.670C>G	p.Leu224Val	11.1	8.52	14.5	0.624	0.153	2.55
MYBPC3	11	47370077	G	T	224	6/35	c.670C>A	p.Leu224Met	11.1	8.52	14.5	14.8	4.33	50.7
MYBPC3	11	47370072	G	C	225	6/35	c.675C>G	p.His225Gln	11.2	8.61	14.7	3.6	1.04	12.5
MYBPC3	11	47370072	G	T	225	6/35	c.675C>A	p.His225Gln	11.2	8.61	14.7	3.6	1.04	12.5
MYBPC3	11	47370074	G	A	225	6/35	c.673C>T	p.His225Tyr	11.2	8.61	14.7	67.2	21.4	211
MYBPC3	11	47370074	G	C	225	6/35	c.673C>G	p.His225Asp	11.2	8.61	14.7	13.5	5.49	33
MYBPC3	11	47370074	G	T	225	6/35	c.673C>A	p.His225Asn	11.2	8.61	14.7	27.6	8.99	84.8
MYBPC3	11	47370073	T	A	225	6/35	c.674A>T	p.His225Leu	11.2	8.61	14.7	0.535	0.114	2.53
MYBPC3	11	47370073	T	C	225	6/35	c.674A>G	p.His225Arg	11.2	8.61	14.7	17.5	5.07	60.5
MYBPC3	11	47370073	T	G	225	6/35	c.674A>C	p.His225Pro	11.2	8.61	14.7	5.31	1.95	14.5
MYBPC3	11	47370070	A	C	226	6/35	c.677T>G	p.Ile226Ser	11.3	8.69	14.8	17.8	5.83	54.4
MYBPC3	11	47370070	A	G	226	6/35	c.677T>C	p.Ile226Thr	11.3	8.69	14.8	10.3	3.43	31
MYBPC3	11	47370070	A	T	226	6/35	c.677T>A	p.Ile226Asn	11.3	8.69	14.8	20.7	7.27	59.1
MYBPC3	11	47370069	G	C	226	6/35	c.678C>G	p.Ile226Met	11.3	8.69	14.8	0.611	0.194	1.93
MYBPC3	11	47370071	T	C	226	6/35	c.676A>G	p.Ile226Val	11.3	8.69	14.8	26.6	6.57	108
MYBPC3	11	47370071	T	A	226	6/35	c.676A>T	p.Ile226Phe	11.3	8.69	14.8	4.05	1.24	13.2
MYBPC3	11	47370071	T	G	226	6/35	c.676A>C	p.Ile226Leu	11.3	8.69	14.8	9.06	2.39	34.4
MYBPC3	11	47370067	G	A	227	6/35	c.680C>T	p.Thr227Ile	11.5	8.77	15	2.95	0.616	14.1
MYBPC3	11	47370067	G	C	227	6/35	c.680C>G	p.Thr227Ser	11.5	8.77	15	2.71	0.738	9.96
MYBPC3	11	47370067	G	T	227	6/35	c.680C>A	p.Thr227Asn	11.5	8.77	15	1.1	0.356	3.43
MYBPC3	11	47370068	T	A	227	6/35	c.679A>T	p.Thr227Ser	11.5	8.77	15	2.71	0.772	9.53
MYBPC3	11	47370068	T	C	227	6/35	c.679A>G	p.Thr227Ala	11.5	8.77	15	1.54	0.501	4.74
MYBPC3	11	47370068	T	G	227	6/35	c.679A>C	p.Thr227Pro	11.5	8.77	15	3.75	1.33	10.6
MYBPC3	11	47370063	A	C	228	6/35	c.684T>G	p.Asp228Glu	11.6	8.84	15.1	1.23	0.322	4.68
MYBPC3	11	47370063	A	T	228	6/35	c.684T>A	p.Asp228Glu	11.6	8.84	15.1	1.19	0.312	4.51
MYBPC3	11	47370065	C	T	228	6/35	c.682G>A	p.Asp228Asn	11.6	8.84	15.1	0.268	0.0634	1.13
MYBPC3	11	47370065	C	A	228	6/35	c.682G>T	p.Asp228Tyr	11.6	8.84	15.1	6.33	2.28	17.6
MYBPC3	11	47370065	C	G	228	6/35	c.682G>C	p.Asp228His	11.6	8.84	15.1	1.79	0.51	6.3
MYBPC3	11	47370064	T	A	228	6/35	c.683A>T	p.Asp228Val	11.6	8.84	15.1	0.701	0.226	2.18
MYBPC3	11	47370064	T	C	228	6/35	c.683A>G	p.Asp228Gly	11.6	8.84	15.1	2.72	0.773	9.56
MYBPC3	11	47370064	T	G	228	6/35	c.683A>C	p.Asp228Ala	11.6	8.84	15.1	1.43	0.406	5.02
MYBPC3	11	47370062	C	A	229	6/35	c.685G>T	p.Ala229Ser	11.7	8.92	15.2	1.88	0.506	6.98
MYBPC3	11	47370062	C	G	229	6/35	c.685G>C	p.Ala229Pro	11.7	8.92	15.2	0.668	0.199	2.24
MYBPC3	11	47370062	C	T	229	6/35	c.685G>A	p.Ala229Thr	11.7	8.92	15.2	3.68	0.89	15.3
MYBPC3	11	47370061	G	A	229	6/35	c.686C>T	p.Ala229Val	11.7	8.92	15.2	1.83	0.571	5.83
MYBPC3	11	47370061	G	C	229	6/35	c.686C>G	p.Ala229Gly	11.7	8.92	15.2	0.548	0.165	1.82
MYBPC3	11	47370061	G	T	229	6/35	c.686C>A	p.Ala229Asp	11.7	8.92	15.2	1.23	0.396	3.85
MYBPC3	11	47370057	C	A	230	6/35	c.690G>T	p.Gln230His	11.8	8.99	15.4	2.8	0.75	10.5
MYBPC3	11	47370057	C	G	230	6/35	c.690G>C	p.Gln230His	11.8	8.99	15.4	2.82	0.754	10.5
MYBPC3	11	47370059	G	C	230	6/35	c.688C>G	p.Gln230Glu	11.8	8.99	15.4	0.193	0.0509	0.729
MYBPC3	11	47370059	G	T	230	6/35	c.688C>A	p.Gln230Lys	11.8	8.99	15.4	1.07	0.252	4.56
MYBPC3	11	47370058	T	A	230	6/35	c.689A>T	p.Gln230Leu	11.8	8.99	15.4	2.08	0.576	7.5
MYBPC3	11	47370058	T	C	230	6/35	c.689A>G	p.Gln230Arg	11.8	8.99	15.4	0.457	0.118	1.77
MYBPC3	11	47370058	T	G	230	6/35	c.689A>C	p.Gln230Pro	11.8	8.99	15.4	0.121	0.0313	0.467
MYBPC3	11	47370055	G	A	231	6/35	c.692C>T	p.Pro231Leu	11.8	9.06	15.5	0.701	0.193	2.54
MYBPC3	11	47370055	G	C	231	6/35	c.692C>G	p.Pro231Arg	11.8	9.06	15.5	1.96	0.507	7.54
MYBPC3	11	47370055	G	T	231	6/35	c.692C>A	p.Pro231His	11.8	9.06	15.5	1.12	0.276	4.56
MYBPC3	11	47370056	G	A	231	6/35	c.691C>T	p.Pro231Ser	11.8	9.06	15.5	0.688	0.132	3.6
MYBPC3	11	47370056	G	C	231	6/35	c.691C>G	p.Pro231Ala	11.8	9.06	15.5	0.703	0.144	3.42
MYBPC3	11	47370056	G	T	231	6/35	c.691C>A	p.Pro231Thr	11.8	9.06	15.5	0.954	0.191	4.76
MYBPC3	11	47370053	C	A	232	6/35	c.694G>T	p.Ala232Ser	11.9	9.13	15.6	2.13	0.501	9.09
MYBPC3	11	47370053	C	G	232	6/35	c.694G>C	p.Ala232Pro	11.9	9.13	15.6	1.69	0.46	6.23
MYBPC3	11	47370053	C	T	232	6/35	c.694G>A	p.Ala232Thr	11.9	9.13	15.6	1.73	0.389	7.7
MYBPC3	11	47370052	G	A	232	6/35	c.695C>T	p.Ala232Val	11.9	9.13	15.6	5.4	1.46	20
MYBPC3	11	47370052	G	C	232	6/35	c.695C>G	p.Ala232Gly	11.9	9.13	15.6	0.674	0.163	2.79
MYBPC3	11	47370052	G	T	232	6/35	c.695C>A	p.Ala232Asp	11.9	9.13	15.6	0.746	0.176	3.17
MYBPC3	11	47370049	A	C	233	6/35	c.698T>G	p.Phe233Cys	12	9.2	15.7	0.115	0.0237	0.562
MYBPC3	11	47370049	A	G	233	6/35	c.698T>C	p.Phe233Ser	12	9.2	15.7	18	3.9	82.8
MYBPC3	11	47370049	A	T	233	6/35	c.698T>A	p.Phe233Tyr	12	9.2	15.7	1.18	0.195	7.17
MYBPC3	11	47370050	A	C	233	6/35	c.697T>G	p.Phe233Val	12	9.2	15.7	0.964	0.236	3.94
MYBPC3	11	47370050	A	G	233	6/35	c.697T>C	p.Phe233Leu	12	9.2	15.7	0.105	0.0202	0.546
MYBPC3	11	47370050	A	T	233	6/35	c.697T>A	p.Phe233Ile	12	9.2	15.7	1.18	0.294	4.77
MYBPC3	11	47370048	G	C	233	6/35	c.699C>G	p.Phe233Leu	12	9.2	15.7	0.0917	0.0153	0.55
MYBPC3	11	47370048	G	T	233	6/35	c.699C>A	p.Phe233Leu	12	9.2	15.7	0.0917	0.0153	0.55
MYBPC3	11	47370046	G	T	234	6/35	c.701C>A	p.Thr234Asn	12.1	9.26	15.9	0.978	0.269	3.55
MYBPC3	11	47370046	G	A	234	6/35	c.701C>T	p.Thr234Ile	12.1	9.26	15.9	2.32	0.675	7.95
MYBPC3	11	47370046	G	C	234	6/35	c.701C>G	p.Thr234Ser	12.1	9.26	15.9	1.51	0.328	6.93
MYBPC3	11	47370047	T	C	234	6/35	c.700A>G	p.Thr234Ala	12.1	9.26	15.9	1.63	0.225	11.8
MYBPC3	11	47370047	T	A	234	6/35	c.700A>T	p.Thr234Ser	12.1	9.26	15.9	1.11	0.252	4.93
MYBPC3	11	47370047	T	G	234	6/35	c.700A>C	p.Thr234Pro	12.1	9.26	15.9	0.1	0.0177	0.568
MYBPC3	11	47370043	C	A	235	6/35	c.704G>T	p.Gly235Val	12.2	9.33	16	34.8	11.6	104
MYBPC3	11	47370043	C	G	235	6/35	c.704G>C	p.Gly235Ala	12.2	9.33	16	8.31	2.8	24.7
MYBPC3	11	47370043	C	T	235	6/35	c.704G>A	p.Gly235Asp	12.2	9.33	16	13.4	4.29	41.8
MYBPC3	11	47370044	C	A	235	6/35	c.703G>T	p.Gly235Cys	12.2	9.33	16	28.1	9.62	81.8
MYBPC3	11	47370044	C	G	235	6/35	c.703G>C	p.Gly235Arg	12.2	9.33	16	28.2	9.8	80.9
MYBPC3	11	47370044	C	T	235	6/35	c.703G>A	p.Gly235Ser	12.2	9.33	16	11.2	3.65	34.1
MYBPC3	11	47370040	C	A	236	6/35	c.707G>T	p.Ser236Ile	12.3	9.39	16.1	2.94	0.88	9.79
MYBPC3	11	47370040	C	G	236	6/35	c.707G>C	p.Ser236Thr	12.3	9.39	16.1	24.5	6.61	90.7
MYBPC3	11	47370040	C	T	236	6/35	c.707G>A	p.Ser236Asn	12.3	9.39	16.1	10.1	2.55	40.3
MYBPC3	11	47370039	G	C	236	6/35	c.708C>G	p.Ser236Arg	12.3	9.39	16.1	1.12	0.349	3.57
MYBPC3	11	47370039	G	T	236	6/35	c.708C>A	p.Ser236Arg	12.3	9.39	16.1	1.13	0.354	3.61
MYBPC3	11	47370041	T	C	236	6/35	c.706A>G	p.Ser236Gly	12.3	9.39	16.1	2.62	0.341	20.1
MYBPC3	11	47370041	T	A	236	6/35	c.706A>T	p.Ser236Cys	12.3	9.39	16.1	0.24	0.0624	0.919
MYBPC3	11	47370041	T	G	236	6/35	c.706A>C	p.Ser236Arg	12.3	9.39	16.1	1.86	0.588	5.91
MYBPC3	11	47370038	A	G	237	6/35	c.709T>C	p.Tyr237His	12.4	9.45	16.2	11.6	3.97	33.8
MYBPC3	11	47370038	A	C	237	6/35	c.709T>G	p.Tyr237Asp	12.4	9.45	16.2	24.5	7.87	76.1
MYBPC3	11	47370038	A	T	237	6/35	c.709T>A	p.Tyr237Asn	12.4	9.45	16.2	31.3	10.9	90.5
MYBPC3	11	47370037	T	G	237	6/35	c.710A>C	p.Tyr237Ser	12.4	9.45	16.2	39	13.8	110
MYBPC3	11	47370037	T	A	237	6/35	c.710A>T	p.Tyr237Phe	12.4	9.45	16.2	1.64	0.487	5.55
MYBPC3	11	47370037	T	C	237	6/35	c.710A>G	p.Tyr237Cys	12.4	9.45	16.2	37.9	13.6	106
MYBPC3	11	47370034	C	T	238	6/35	c.713G>A	p.Arg238His	12.5	9.5	16.3	5.58	2.71	11.5
MYBPC3	11	47370034	C	G	238	6/35	c.713G>C	p.Arg238Pro	12.5	9.5	16.3	27	13	56.4
MYBPC3	11	47370034	C	A	238	6/35	c.713G>T	p.Arg238Leu	12.5	9.5	16.3	8.24	4.07	16.7
MYBPC3	11	47370035	G	A	238	6/35	c.712C>T	p.Arg238Cys	12.5	9.5	16.3	19.3	9.6	38.9
MYBPC3	11	47370035	G	C	238	6/35	c.712C>G	p.Arg238Gly	12.5	9.5	16.3	19.7	9.79	39.6
MYBPC3	11	47370035	G	T	238	6/35	c.712C>A	p.Arg238Ser	12.5	9.5	16.3	6.9	3.45	13.8
MYBPC3	11	47370030	A	C	239	6/35	c.717T>G	p.Cys239Trp	12.5	9.56	16.4	28.3	7.91	101
MYBPC3	11	47370032	A	G	239	6/35	c.715T>C	p.Cys239Arg	12.5	9.56	16.4	53	19.1	147
MYBPC3	11	47370032	A	C	239	6/35	c.715T>G	p.Cys239Gly	12.5	9.56	16.4	47.3	17.3	129
MYBPC3	11	47370032	A	T	239	6/35	c.715T>A	p.Cys239Ser	12.5	9.56	16.4	50.3	18.9	134
MYBPC3	11	47370031	C	T	239	6/35	c.716G>A	p.Cys239Tyr	12.5	9.56	16.4	37.3	14.9	93.4
MYBPC3	11	47370031	C	A	239	6/35	c.716G>T	p.Cys239Phe	12.5	9.56	16.4	19.4	7.59	49.6
MYBPC3	11	47370031	C	G	239	6/35	c.716G>C	p.Cys239Ser	12.5	9.56	16.4	45.1	17.4	117
MYBPC3	11	47370027	C	A	240	6/35	c.720G>T	p.Glu240Asp	12.6	9.61	16.6	3.22	1.37	7.58
MYBPC3	11	47370027	C	G	240	6/35	c.720G>C	p.Glu240Asp	12.6	9.61	16.6	3.22	1.37	7.58
MYBPC3	11	47370029	C	G	240	6/35	c.718G>C	p.Glu240Gln	12.6	9.61	16.6	23.9	9.96	57.4
MYBPC3	11	47370029	C	T	240	6/35	c.718G>A	p.Glu240Lys	12.6	9.61	16.6	4.49	1.88	10.7
MYBPC3	11	47370028	T	G	240	6/35	c.719A>C	p.Glu240Ala	12.6	9.61	16.6	6.22	3.02	12.8
MYBPC3	11	47370028	T	A	240	6/35	c.719A>T	p.Glu240Val	12.6	9.61	16.6	14.3	6.37	32.3
MYBPC3	11	47370028	T	C	240	6/35	c.719A>G	p.Glu240Gly	12.6	9.61	16.6	20.9	9.65	45.3
MYBPC3	11	47370025	A	C	241	6/35	c.722T>G	p.Val241Gly	12.7	9.66	16.7	4.3	1.48	12.5
MYBPC3	11	47370025	A	G	241	6/35	c.722T>C	p.Val241Ala	12.7	9.66	16.7	0.895	0.272	2.95
MYBPC3	11	47370025	A	T	241	6/35	c.722T>A	p.Val241Glu	12.7	9.66	16.7	33.1	14.2	77.1
MYBPC3	11	47370026	C	G	241	6/35	c.721G>C	p.Val241Leu	12.7	9.66	16.7	0.972	0.342	2.76
MYBPC3	11	47370026	C	T	241	6/35	c.721G>A	p.Val241Met	12.7	9.66	16.7	5.17	2.07	13
MYBPC3	11	47370026	C	A	241	6/35	c.721G>T	p.Val241Leu	12.7	9.66	16.7	0.972	0.342	2.76
MYBPC3	11	47370023	A	C	242	6/35	c.724T>G	p.Ser242Ala	12.8	9.7	16.8	36.9	13	105
MYBPC3	11	47370023	A	G	242	6/35	c.724T>C	p.Ser242Pro	12.8	9.7	16.8	2.09	0.892	4.92
MYBPC3	11	47370023	A	T	242	6/35	c.724T>A	p.Ser242Thr	12.8	9.7	16.8	2.4	0.827	6.94
MYBPC3	11	47370022	G	A	242	6/35	c.725C>T	p.Ser242Phe	12.8	9.7	16.8	2.62	1.13	6.09
MYBPC3	11	47370022	G	C	242	6/35	c.725C>G	p.Ser242Cys	12.8	9.7	16.8	0.339	0.128	0.895
MYBPC3	11	47370022	G	T	242	6/35	c.725C>A	p.Ser242Tyr	12.8	9.7	16.8	1.47	0.611	3.52
MYBPC3	11	47370019	G	A	243	6/35	c.728C>T	p.Thr243Ile	12.8	9.75	16.9	5.54	2.15	14.3
MYBPC3	11	47370019	G	C	243	6/35	c.728C>G	p.Thr243Ser	12.8	9.75	16.9	2.43	0.715	8.27
MYBPC3	11	47370019	G	T	243	6/35	c.728C>A	p.Thr243Asn	12.8	9.75	16.9	1.33	0.48	3.66
MYBPC3	11	47370020	T	G	243	6/35	c.727A>C	p.Thr243Pro	12.8	9.75	16.9	26.3	11.5	59.8
MYBPC3	11	47370020	T	C	243	6/35	c.727A>G	p.Thr243Ala	12.8	9.75	16.9	0.374	0.117	1.2
MYBPC3	11	47370020	T	A	243	6/35	c.727A>T	p.Thr243Ser	12.8	9.75	16.9	2.22	0.682	7.25
MYBPC3	11	47370015	C	A	244	6/35	c.732G>T	p.Lys244Asn	12.9	9.79	17	1.01	0.369	2.74
MYBPC3	11	47370015	C	G	244	6/35	c.732G>C	p.Lys244Asn	12.9	9.79	17	0.967	0.354	2.64
MYBPC3	11	47370016	T	A	244	6/35	c.731A>T	p.Lys244Met	12.9	9.79	17	3.25	1.3	8.17
MYBPC3	11	47370016	T	C	244	6/35	c.731A>G	p.Lys244Arg	12.9	9.79	17	79	24.8	252
MYBPC3	11	47370016	T	G	244	6/35	c.731A>C	p.Lys244Thr	12.9	9.79	17	2.05	0.798	5.26
MYBPC3	11	47370017	T	C	244	6/35	c.730A>G	p.Lys244Glu	12.9	9.79	17	0.737	0.243	2.23
MYBPC3	11	47370017	T	G	244	6/35	c.730A>C	p.Lys244Gln	12.9	9.79	17	0.616	0.196	1.94
MYBPC3	11	47370014	C	A	245	6/35	c.733G>T	p.Asp245Tyr	12.9	9.83	17	8.89	4.17	19
MYBPC3	11	47370014	C	G	245	6/35	c.733G>C	p.Asp245His	12.9	9.83	17	4.56	2.06	10.1
MYBPC3	11	47370014	C	T	245	6/35	c.733G>A	p.Asp245Asn	12.9	9.83	17	0.337	0.117	0.966
MYBPC3	11	47370012	G	C	245	6/35	c.735C>G	p.Asp245Glu	12.9	9.83	17	1.08	0.263	4.39
MYBPC3	11	47370012	G	T	245	6/35	c.735C>A	p.Asp245Glu	12.9	9.83	17	1.11	0.272	4.53
MYBPC3	11	47370013	T	A	245	6/35	c.734A>T	p.Asp245Val	12.9	9.83	17	16.3	6.99	38.2
MYBPC3	11	47370013	T	C	245	6/35	c.734A>G	p.Asp245Gly	12.9	9.83	17	5.72	2.32	14.1
MYBPC3	11	47370013	T	G	245	6/35	c.734A>C	p.Asp245Ala	12.9	9.83	17	5.4	2.42	12
MYBPC3	11	47370009	T	A	246	6/35	c.738A>T	p.Lys246Asn	13	9.87	17.1	0.484	0.157	1.49
MYBPC3	11	47370009	T	G	246	6/35	c.738A>C	p.Lys246Asn	13	9.87	17.1	0.484	0.157	1.49
MYBPC3	11	47370010	T	A	246	6/35	c.737A>T	p.Lys246Ile	13	9.87	17.1	2.8	1.17	6.72
MYBPC3	11	47370010	T	C	246	6/35	c.737A>G	p.Lys246Arg	13	9.87	17.1	10	3.78	26.6
MYBPC3	11	47370010	T	G	246	6/35	c.737A>C	p.Lys246Thr	13	9.87	17.1	0.868	0.35	2.15
MYBPC3	11	47370011	T	C	246	6/35	c.736A>G	p.Lys246Glu	13	9.87	17.1	0.523	0.185	1.48
MYBPC3	11	47370011	T	G	246	6/35	c.736A>C	p.Lys246Gln	13	9.87	17.1	0.688	0.183	2.58
MYBPC3	11	47370006	A	C	247	6/35	c.741T>G	p.Phe247Leu	13.1	9.9	17.2	0.733	0.225	2.39
MYBPC3	11	47370006	A	T	247	6/35	c.741T>A	p.Phe247Leu	13.1	9.9	17.2	0.733	0.225	2.39
MYBPC3	11	47370007	A	C	247	6/35	c.740T>G	p.Phe247Cys	13.1	9.9	17.2	0.868	0.273	2.76
MYBPC3	11	47370007	A	G	247	6/35	c.740T>C	p.Phe247Ser	13.1	9.9	17.2	1.02	0.348	3
MYBPC3	11	47370007	A	T	247	6/35	c.740T>A	p.Phe247Tyr	13.1	9.9	17.2	4.99	1.78	14
MYBPC3	11	47370008	A	C	247	6/35	c.739T>G	p.Phe247Val	13.1	9.9	17.2	0.413	0.133	1.28
MYBPC3	11	47370008	A	G	247	6/35	c.739T>C	p.Phe247Leu	13.1	9.9	17.2	0.273	0.0834	0.891
MYBPC3	11	47370008	A	T	247	6/35	c.739T>A	p.Phe247Ile	13.1	9.9	17.2	0.301	0.0856	1.06
MYBPC3	11	47370005	C	A	248	6/35	c.742G>T	p.Asp248Tyr	13.1	9.93	17.3	18.7	9.12	38.5
MYBPC3	11	47370005	C	G	248	6/35	c.742G>C	p.Asp248His	13.1	9.93	17.3	15.6	7.34	33
MYBPC3	11	47370005	C	T	248	6/35	c.742G>A	p.Asp248Asn	13.1	9.93	17.3	1.65	0.737	3.69
MYBPC3	11	47370003	G	C	248	6/35	c.744C>G	p.Asp248Glu	13.1	9.93	17.3	0.62	0.228	1.68
MYBPC3	11	47370003	G	T	248	6/35	c.744C>A	p.Asp248Glu	13.1	9.93	17.3	0.672	0.25	1.81
MYBPC3	11	47370004	T	A	248	6/35	c.743A>T	p.Asp248Val	13.1	9.93	17.3	9.33	4.62	18.8
MYBPC3	11	47370004	T	C	248	6/35	c.743A>G	p.Asp248Gly	13.1	9.93	17.3	14.6	7.22	29.7
MYBPC3	11	47370004	T	G	248	6/35	c.743A>C	p.Asp248Ala	13.1	9.93	17.3	9.35	4.13	21.2
MYBPC3	11	47370002	A	G	249	6/35	c.745T>C	p.Cys249Arg	13.2	9.96	17.4	0.773	0.252	2.37
MYBPC3	11	47370002	A	C	249	6/35	c.745T>G	p.Cys249Gly	13.2	9.96	17.4	2.12	0.619	7.26
MYBPC3	11	47370002	A	T	249	6/35	c.745T>A	p.Cys249Ser	13.2	9.96	17.4	1.08	0.16	7.23
MYBPC3	11	47370001	C	T	249	6/35	c.746G>A	p.Cys249Tyr	13.2	9.96	17.4	4.55	1.49	13.9
MYBPC3	11	47370001	C	A	249	6/35	c.746G>T	p.Cys249Phe	13.2	9.96	17.4	3.53	1.07	11.6
MYBPC3	11	47370001	C	G	249	6/35	c.746G>C	p.Cys249Ser	13.2	9.96	17.4	2.72	0.385	19.2
MYBPC3	11	47370000	G	C	249	6/35	c.747C>G	p.Cys249Trp	13.2	9.96	17.4	0.35	0.103	1.19
MYBPC3	11	47369999	A	C	250	6/35	c.748T>G	p.Ser250Ala	13.2	9.99	17.5	7.3	2.07	25.7
MYBPC3	11	47369999	A	G	250	6/35	c.748T>C	p.Ser250Pro	13.2	9.99	17.5	1.05	0.248	4.47
MYBPC3	11	47369999	A	T	250	6/35	c.748T>A	p.Ser250Thr	13.2	9.99	17.5	8.78	2.67	28.9
MYBPC3	11	47369998	G	A	250	6/35	c.749C>T	p.Ser250Phe	13.2	9.99	17.5	3.28	0.991	10.9
MYBPC3	11	47369998	G	C	250	6/35	c.749C>G	p.Ser250Cys	13.2	9.99	17.5	0.989	0.25	3.92
MYBPC3	11	47369998	G	T	250	6/35	c.749C>A	p.Ser250Tyr	13.2	9.99	17.5	2.64	0.739	9.41
MYBPC3	11	47369994	G	C	251	6/35	c.753C>G	p.Asn251Lys	13.2	10	17.5	2.49	1.04	5.94
MYBPC3	11	47369994	G	T	251	6/35	c.753C>A	p.Asn251Lys	13.2	10	17.5	2.68	1.13	6.35
MYBPC3	11	47369995	T	A	251	6/35	c.752A>T	p.Asn251Ile	13.2	10	17.5	0.792	0.308	2.04
MYBPC3	11	47369995	T	C	251	6/35	c.752A>G	p.Asn251Ser	13.2	10	17.5	0.454	0.144	1.43
MYBPC3	11	47369995	T	G	251	6/35	c.752A>C	p.Asn251Thr	13.2	10	17.5	0.349	0.109	1.13
MYBPC3	11	47369996	T	A	251	6/35	c.751A>T	p.Asn251Tyr	13.2	10	17.5	1.17	0.505	2.71
MYBPC3	11	47369996	T	C	251	6/35	c.751A>G	p.Asn251Asp	13.2	10	17.5	6.93	2.84	16.9
MYBPC3	11	47369996	T	G	251	6/35	c.751A>C	p.Asn251His	13.2	10	17.5	0.181	0.057	0.572
MYBPC3	11	47369992	A	C	252	6/35	c.755T>G	p.Phe252Cys	13.3	10	17.6	9.85	4.5	21.6
MYBPC3	11	47369992	A	G	252	6/35	c.755T>C	p.Phe252Ser	13.3	10	17.6	7.94	3.51	18
MYBPC3	11	47369992	A	T	252	6/35	c.755T>A	p.Phe252Tyr	13.3	10	17.6	0.789	0.289	2.15
MYBPC3	11	47369993	A	C	252	6/35	c.754T>G	p.Phe252Val	13.3	10	17.6	12.5	5.39	29
MYBPC3	11	47369993	A	G	252	6/35	c.754T>C	p.Phe252Leu	13.3	10	17.6	5.85	2.6	13.2
MYBPC3	11	47369993	A	T	252	6/35	c.754T>A	p.Phe252Ile	13.3	10	17.6	4.59	1.97	10.7
MYBPC3	11	47369991	G	T	252	6/35	c.756C>A	p.Phe252Leu	13.3	10	17.6	4.9	2.13	11.3
MYBPC3	11	47369991	G	C	252	6/35	c.756C>G	p.Phe252Leu	13.3	10	17.6	4.76	2.07	11
MYBPC3	11	47369988	A	C	253	6/35	c.759T>G	p.Asn253Lys	13.3	10.1	17.7	0.194	0.049	0.766
MYBPC3	11	47369988	A	T	253	6/35	c.759T>A	p.Asn253Lys	13.3	10.1	17.7	0.195	0.0494	0.771
MYBPC3	11	47369989	T	C	253	6/35	c.758A>G	p.Asn253Ser	13.3	10.1	17.7	19.4	5.62	66.8
MYBPC3	11	47369989	T	A	253	6/35	c.758A>T	p.Asn253Ile	13.3	10.1	17.7	1.34	0.506	3.53
MYBPC3	11	47369989	T	G	253	6/35	c.758A>C	p.Asn253Thr	13.3	10.1	17.7	0.228	0.0516	1.01
MYBPC3	11	47369990	T	A	253	6/35	c.757A>T	p.Asn253Tyr	13.3	10.1	17.7	1.88	0.721	4.9
MYBPC3	11	47369990	T	C	253	6/35	c.757A>G	p.Asn253Asp	13.3	10.1	17.7	5.55	1.59	19.4
MYBPC3	11	47369990	T	G	253	6/35	c.757A>C	p.Asn253His	13.3	10.1	17.7	0.259	0.0676	0.991
MYBPC3	11	47369986	A	C	254	6/35	c.761T>G	p.Leu254Arg	13.4	10.1	17.7	15	5.78	39
MYBPC3	11	47369986	A	G	254	6/35	c.761T>C	p.Leu254Pro	13.4	10.1	17.7	11	4.06	29.7
MYBPC3	11	47369986	A	T	254	6/35	c.761T>A	p.Leu254His	13.4	10.1	17.7	11.8	4.46	31
MYBPC3	11	47369987	G	C	254	6/35	c.760C>G	p.Leu254Val	13.4	10.1	17.7	1.97	0.628	6.19
MYBPC3	11	47369987	G	A	254	6/35	c.760C>T	p.Leu254Phe	13.4	10.1	17.7	1.7	0.495	5.81
MYBPC3	11	47369987	G	T	254	6/35	c.760C>A	p.Leu254Ile	13.4	10.1	17.7	1.56	0.455	5.34
MYBPC3	11	47369983	G	A	255	6/35	c.764C>T	p.Thr255Ile	13.4	10.1	17.8	2.66	0.825	8.55
MYBPC3	11	47369983	G	C	255	6/35	c.764C>G	p.Thr255Ser	13.4	10.1	17.8	0.166	0.0439	0.626
MYBPC3	11	47369983	G	T	255	6/35	c.764C>A	p.Thr255Asn	13.4	10.1	17.8	0.256	0.0695	0.943
MYBPC3	11	47369984	T	C	255	6/35	c.763A>G	p.Thr255Ala	13.4	10.1	17.8	1.67	0.522	5.34
MYBPC3	11	47369984	T	A	255	6/35	c.763A>T	p.Thr255Ser	13.4	10.1	17.8	0.15	0.0428	0.527
MYBPC3	11	47369984	T	G	255	6/35	c.763A>C	p.Thr255Pro	13.4	10.1	17.8	1.53	0.566	4.11
MYBPC3	11	47369980	A	C	256	6/35	c.767T>G	p.Val256Gly	13.4	10.1	17.8	2.82	0.889	8.95
MYBPC3	11	47369980	A	G	256	6/35	c.767T>C	p.Val256Ala	13.4	10.1	17.8	6.83	2.81	16.6
MYBPC3	11	47369980	A	T	256	6/35	c.767T>A	p.Val256Asp	13.4	10.1	17.8	17.5	6.21	49.1
MYBPC3	11	47369981	C	A	256	6/35	c.766G>T	p.Val256Phe	13.4	10.1	17.8	3.76	1.5	9.43
MYBPC3	11	47369981	C	G	256	6/35	c.766G>C	p.Val256Leu	13.4	10.1	17.8	1.23	0.441	3.44
MYBPC3	11	47369981	C	T	256	6/35	c.766G>A	p.Val256Ile	13.4	10.1	17.8	4.23	1.17	15.3
MYBPC3	11	47369976	G	C	257	6/35	c.771C>G	p.His257Gln	13.4	10.1	17.9	52.8	12.9	215
MYBPC3	11	47369976	G	T	257	6/35	c.771C>A	p.His257Gln	13.4	10.1	17.9	50.6	12.4	206
MYBPC3	11	47369978	G	A	257	6/35	c.769C>T	p.His257Tyr	13.4	10.1	17.9	0.775	0.199	3.01
MYBPC3	11	47369978	G	C	257	6/35	c.769C>G	p.His257Asp	13.4	10.1	17.9	1.96	0.715	5.36
MYBPC3	11	47369978	G	T	257	6/35	c.769C>A	p.His257Asn	13.4	10.1	17.9	6.6	2.14	20.4
MYBPC3	11	47369977	T	A	257	6/35	c.770A>T	p.His257Leu	13.4	10.1	17.9	1.4	0.466	4.2
MYBPC3	11	47369977	T	C	257	6/35	c.770A>G	p.His257Arg	13.4	10.1	17.9	3.6	1.25	10.4
MYBPC3	11	47369977	T	G	257	6/35	c.770A>C	p.His257Pro	13.4	10.1	17.9	1.7	0.467	6.18
MYBPC3	11	47369455	C	A	258	7/35	c.774G>T	p.Glu258Asp	13.5	10.1	17.9	2.67	0.996	7.15
MYBPC3	11	47369455	C	G	258	7/35	c.774G>C	p.Glu258Asp	13.5	10.1	17.9	2.71	1.01	7.24
MYBPC3	11	47369975	C	T	258	6/35	c.772G>A	p.Glu258Lys	13.5	10.1	17.9	139	77	252
MYBPC3	11	47369975	C	G	258	6/35	c.772G>C	p.Glu258Gln	13.5	10.1	17.9	6.86	2.89	16.3
MYBPC3	11	47369456	T	A	258	7/35	c.773A>T	p.Glu258Val	13.5	10.1	17.9	0.392	0.127	1.21
MYBPC3	11	47369456	T	C	258	7/35	c.773A>G	p.Glu258Gly	13.5	10.1	17.9	0.331	0.103	1.06
MYBPC3	11	47369456	T	G	258	7/35	c.773A>C	p.Glu258Ala	13.5	10.1	17.9	1.97	0.739	5.25
MYBPC3	11	47369454	C	A	259	7/35	c.775G>T	p.Ala259Ser	13.5	10.1	18	0.345	0.108	1.11
MYBPC3	11	47369454	C	G	259	7/35	c.775G>C	p.Ala259Pro	13.5	10.1	18	0.594	0.169	2.1
MYBPC3	11	47369454	C	T	259	7/35	c.775G>A	p.Ala259Thr	13.5	10.1	18	2.45	0.715	8.4
MYBPC3	11	47369453	G	A	259	7/35	c.776C>T	p.Ala259Val	13.5	10.1	18	0.883	0.249	3.12
MYBPC3	11	47369453	G	C	259	7/35	c.776C>G	p.Ala259Gly	13.5	10.1	18	0.177	0.0466	0.674
MYBPC3	11	47369453	G	T	259	7/35	c.776C>A	p.Ala259Asp	13.5	10.1	18	0.0701	0.0162	0.303
MYBPC3	11	47369450	A	C	260	7/35	c.779T>G	p.Met260Arg	13.5	10.1	18	0.864	0.187	4
MYBPC3	11	47369450	A	G	260	7/35	c.779T>C	p.Met260Thr	13.5	10.1	18	0.624	0.152	2.56
MYBPC3	11	47369450	A	T	260	7/35	c.779T>A	p.Met260Lys	13.5	10.1	18	0.356	0.0887	1.43
MYBPC3	11	47369449	C	A	260	7/35	c.780G>T	p.Met260Ile	13.5	10.1	18	0.227	0.0306	1.69
MYBPC3	11	47369449	C	G	260	7/35	c.780G>C	p.Met260Ile	13.5	10.1	18	0.226	0.0304	1.68
MYBPC3	11	47369449	C	T	260	7/35	c.780G>A	p.Met260Ile	13.5	10.1	18	0.227	0.0306	1.69
MYBPC3	11	47369451	T	A	260	7/35	c.778A>T	p.Met260Leu	13.5	10.1	18	0.0732	0.00911	0.588
MYBPC3	11	47369451	T	C	260	7/35	c.778A>G	p.Met260Val	13.5	10.1	18	0.289	0.0411	2.03
MYBPC3	11	47369451	T	G	260	7/35	c.778A>C	p.Met260Leu	13.5	10.1	18	0.0732	0.00911	0.588
MYBPC3	11	47369447	C	A	261	7/35	c.782G>T	p.Gly261Val	13.5	10.1	18	0.545	0.144	2.07
MYBPC3	11	47369447	C	G	261	7/35	c.782G>C	p.Gly261Ala	13.5	10.1	18	1.02	0.284	3.63
MYBPC3	11	47369447	C	T	261	7/35	c.782G>A	p.Gly261Asp	13.5	10.1	18	1.14	0.296	4.42
MYBPC3	11	47369448	C	A	261	7/35	c.781G>T	p.Gly261Cys	13.5	10.1	18	1.06	0.338	3.34
MYBPC3	11	47369448	C	G	261	7/35	c.781G>C	p.Gly261Arg	13.5	10.1	18	0.344	0.103	1.15
MYBPC3	11	47369448	C	T	261	7/35	c.781G>A	p.Gly261Ser	13.5	10.1	18	0.296	0.0748	1.17
MYBPC3	11	47369444	G	A	262	7/35	c.785C>T	p.Thr262Ile	13.5	10.1	18.1	0.0847	0.0176	0.407
MYBPC3	11	47369444	G	C	262	7/35	c.785C>G	p.Thr262Ser	13.5	10.1	18.1	1.2	0.269	5.33
MYBPC3	11	47369444	G	T	262	7/35	c.785C>A	p.Thr262Asn	13.5	10.1	18.1	2.62	0.707	9.7
MYBPC3	11	47369445	T	C	262	7/35	c.784A>G	p.Thr262Ala	13.5	10.1	18.1	1.47	0.351	6.19
MYBPC3	11	47369445	T	A	262	7/35	c.784A>T	p.Thr262Ser	13.5	10.1	18.1	0.773	0.157	3.8
MYBPC3	11	47369445	T	G	262	7/35	c.784A>C	p.Thr262Pro	13.5	10.1	18.1	2.54	0.534	12
MYBPC3	11	47369441	C	G	263	7/35	c.788G>C	p.Gly263Ala	13.5	10.1	18.1	1.22	0.326	4.6
MYBPC3	11	47369441	C	A	263	7/35	c.788G>T	p.Gly263Val	13.5	10.1	18.1	0.349	0.082	1.49
MYBPC3	11	47369441	C	T	263	7/35	c.788G>A	p.Gly263Glu	13.5	10.1	18.1	0.528	0.122	2.29
MYBPC3	11	47369442	C	T	263	7/35	c.787G>A	p.Gly263Arg	13.5	10.1	18.1	3.49	0.945	12.9
MYBPC3	11	47369442	C	G	263	7/35	c.787G>C	p.Gly263Arg	13.5	10.1	18.1	4.14	1.2	14.3
MYBPC3	11	47369439	C	A	264	7/35	c.790G>T	p.Asp264Tyr	13.5	10.1	18.1	0.165	0.0403	0.674
MYBPC3	11	47369439	C	G	264	7/35	c.790G>C	p.Asp264His	13.5	10.1	18.1	3.92	1.23	12.4
MYBPC3	11	47369439	C	T	264	7/35	c.790G>A	p.Asp264Asn	13.5	10.1	18.1	0.932	0.29	3
MYBPC3	11	47369437	G	C	264	7/35	c.792C>G	p.Asp264Glu	13.5	10.1	18.1	0.834	0.207	3.36
MYBPC3	11	47369437	G	T	264	7/35	c.792C>A	p.Asp264Glu	13.5	10.1	18.1	0.84	0.209	3.38
MYBPC3	11	47369438	T	A	264	7/35	c.791A>T	p.Asp264Val	13.5	10.1	18.1	0.168	0.0435	0.652
MYBPC3	11	47369438	T	C	264	7/35	c.791A>G	p.Asp264Gly	13.5	10.1	18.1	1.26	0.361	4.39
MYBPC3	11	47369438	T	G	264	7/35	c.791A>C	p.Asp264Ala	13.5	10.1	18.1	3.38	0.977	11.7
MYBPC3	11	47369435	A	C	265	7/35	c.794T>G	p.Leu265Arg	13.5	10.1	18.1	1.53	0.49	4.77
MYBPC3	11	47369435	A	G	265	7/35	c.794T>C	p.Leu265Pro	13.5	10.1	18.1	5.09	1.69	15.3
MYBPC3	11	47369435	A	T	265	7/35	c.794T>A	p.Leu265Gln	13.5	10.1	18.1	2.37	0.732	7.67
MYBPC3	11	47369436	G	C	265	7/35	c.793C>G	p.Leu265Val	13.5	10.1	18.1	2.94	0.596	14.5
MYBPC3	11	47369436	G	T	265	7/35	c.793C>A	p.Leu265Met	13.5	10.1	18.1	3.17	0.781	12.9
MYBPC3	11	47369433	C	T	266	7/35	c.796G>A	p.Asp266Asn	13.5	10.1	18.2	0.506	0.151	1.69
MYBPC3	11	47369433	C	A	266	7/35	c.796G>T	p.Asp266Tyr	13.5	10.1	18.2	1.63	0.633	4.17
MYBPC3	11	47369433	C	G	266	7/35	c.796G>C	p.Asp266His	13.5	10.1	18.2	0.0886	0.0263	0.299
MYBPC3	11	47369431	G	C	266	7/35	c.798C>G	p.Asp266Glu	13.5	10.1	18.2	1.65	0.483	5.63
MYBPC3	11	47369431	G	T	266	7/35	c.798C>A	p.Asp266Glu	13.5	10.1	18.2	1.61	0.47	5.55
MYBPC3	11	47369432	T	A	266	7/35	c.797A>T	p.Asp266Val	13.5	10.1	18.2	0.937	0.384	2.28
MYBPC3	11	47369432	T	C	266	7/35	c.797A>G	p.Asp266Gly	13.5	10.1	18.2	0.41	0.155	1.09
MYBPC3	11	47369432	T	G	266	7/35	c.797A>C	p.Asp266Ala	13.5	10.1	18.2	0.669	0.245	1.82
MYBPC3	11	47369429	A	C	267	7/35	c.800T>G	p.Leu267Arg	13.5	10.1	18.2	0.0852	0.0208	0.349
MYBPC3	11	47369429	A	G	267	7/35	c.800T>C	p.Leu267Pro	13.5	10.1	18.2	0.245	0.0518	1.16
MYBPC3	11	47369429	A	T	267	7/35	c.800T>A	p.Leu267His	13.5	10.1	18.2	0.195	0.0577	0.661
MYBPC3	11	47369430	G	C	267	7/35	c.799C>G	p.Leu267Val	13.5	10.1	18.2	0.383	0.108	1.35
MYBPC3	11	47369430	G	A	267	7/35	c.799C>T	p.Leu267Phe	13.5	10.1	18.2	2.77	0.788	9.73
MYBPC3	11	47369430	G	T	267	7/35	c.799C>A	p.Leu267Ile	13.5	10.1	18.2	1.04	0.297	3.61
MYBPC3	11	47369426	A	C	268	7/35	c.803T>G	p.Leu268Arg	13.5	10.1	18.2	0.267	0.0372	1.92
MYBPC3	11	47369426	A	G	268	7/35	c.803T>C	p.Leu268Pro	13.5	10.1	18.2	1.04	0.215	5.06
MYBPC3	11	47369426	A	T	268	7/35	c.803T>A	p.Leu268Gln	13.5	10.1	18.2	0.399	0.127	1.25
MYBPC3	11	47369427	G	C	268	7/35	c.802C>G	p.Leu268Val	13.5	10.1	18.2	1.03	0.301	3.51
MYBPC3	11	47369427	G	T	268	7/35	c.802C>A	p.Leu268Ile	13.5	10.1	18.2	0.54	0.164	1.78
MYBPC3	11	47369424	A	G	269	7/35	c.805T>C	p.Ser269Pro	13.5	10	18.2	2.42	0.712	8.22
MYBPC3	11	47369424	A	C	269	7/35	c.805T>G	p.Ser269Ala	13.5	10	18.2	2.35	0.622	8.91
MYBPC3	11	47369424	A	T	269	7/35	c.805T>A	p.Ser269Thr	13.5	10	18.2	9.82	2.62	36.9
MYBPC3	11	47369423	G	A	269	7/35	c.806C>T	p.Ser269Leu	13.5	10	18.2	0.0893	0.0206	0.387
MYBPC3	11	47369421	C	T	270	7/35	c.808G>A	p.Ala270Thr	13.5	10	18.2	0.957	0.17	5.39
MYBPC3	11	47369421	C	A	270	7/35	c.808G>T	p.Ala270Ser	13.5	10	18.2	7.04	1.67	29.7
MYBPC3	11	47369421	C	G	270	7/35	c.808G>C	p.Ala270Pro	13.5	10	18.2	0.17	0.0398	0.722
MYBPC3	11	47369420	G	A	270	7/35	c.809C>T	p.Ala270Val	13.5	10	18.2	0.161	0.0386	0.675
MYBPC3	11	47369420	G	C	270	7/35	c.809C>G	p.Ala270Gly	13.5	10	18.2	21.6	6	77.7
MYBPC3	11	47369420	G	T	270	7/35	c.809C>A	p.Ala270Asp	13.5	10	18.2	0.49	0.151	1.59
MYBPC3	11	47369417	A	G	271	7/35	c.812T>C	p.Phe271Ser	13.5	10	18.2	0.692	0.233	2.05
MYBPC3	11	47369417	A	C	271	7/35	c.812T>G	p.Phe271Cys	13.5	10	18.2	2.89	0.986	8.47
MYBPC3	11	47369417	A	T	271	7/35	c.812T>A	p.Phe271Tyr	13.5	10	18.2	2.67	0.972	7.34
MYBPC3	11	47369418	A	C	271	7/35	c.811T>G	p.Phe271Val	13.5	10	18.2	1.02	0.367	2.83
MYBPC3	11	47369418	A	G	271	7/35	c.811T>C	p.Phe271Leu	13.5	10	18.2	0.841	0.293	2.42
MYBPC3	11	47369418	A	T	271	7/35	c.811T>A	p.Phe271Ile	13.5	10	18.2	2.35	0.889	6.22
MYBPC3	11	47369416	G	C	271	7/35	c.813C>G	p.Phe271Leu	13.5	10	18.2	0.33	0.101	1.08
MYBPC3	11	47369416	G	T	271	7/35	c.813C>A	p.Phe271Leu	13.5	10	18.2	0.34	0.104	1.11
MYBPC3	11	47369414	C	T	272	7/35	c.815G>A	p.Arg272His	13.5	9.98	18.2	0.0908	0.0267	0.308
MYBPC3	11	47369414	C	A	272	7/35	c.815G>T	p.Arg272Leu	13.5	9.98	18.2	0.12	0.033	0.436
MYBPC3	11	47369414	C	G	272	7/35	c.815G>C	p.Arg272Pro	13.5	9.98	18.2	0.2	0.0529	0.756
MYBPC3	11	47369415	G	A	272	7/35	c.814C>T	p.Arg272Cys	13.5	9.98	18.2	9.14	4.29	19.5
MYBPC3	11	47369415	G	C	272	7/35	c.814C>G	p.Arg272Gly	13.5	9.98	18.2	0.256	0.082	0.8
MYBPC3	11	47369415	G	T	272	7/35	c.814C>A	p.Arg272Ser	13.5	9.98	18.2	0.244	0.0802	0.743
MYBPC3	11	47369411	C	T	273	7/35	c.818G>A	p.Arg273His	13.4	9.96	18.2	0.831	0.29	2.39
MYBPC3	11	47369411	C	A	273	7/35	c.818G>T	p.Arg273Leu	13.4	9.96	18.2	1.31	0.528	3.24
MYBPC3	11	47369411	C	G	273	7/35	c.818G>C	p.Arg273Pro	13.4	9.96	18.2	0.4	0.139	1.15
MYBPC3	11	47369412	G	A	273	7/35	c.817C>T	p.Arg273Cys	13.4	9.96	18.2	3.58	1.47	8.73
MYBPC3	11	47369412	G	C	273	7/35	c.817C>G	p.Arg273Gly	13.4	9.96	18.2	0.62	0.221	1.74
MYBPC3	11	47369412	G	T	273	7/35	c.817C>A	p.Arg273Ser	13.4	9.96	18.2	0.277	0.0921	0.835
MYBPC3	11	47369408	G	A	274	7/35	c.821C>T	p.Thr274Met	13.4	9.93	18.2	0.265	0.0804	0.876
MYBPC3	11	47369408	G	T	274	7/35	c.821C>A	p.Thr274Lys	13.4	9.93	18.2	0.967	0.289	3.24
MYBPC3	11	47369408	G	C	274	7/35	c.821C>G	p.Thr274Arg	13.4	9.93	18.2	0.317	0.088	1.14
MYBPC3	11	47369409	T	A	274	7/35	c.820A>T	p.Thr274Ser	13.4	9.93	18.2	0.261	0.0802	0.846
MYBPC3	11	47369409	T	C	274	7/35	c.820A>G	p.Thr274Ala	13.4	9.93	18.2	0.266	0.0695	1.02
MYBPC3	11	47369409	T	G	274	7/35	c.820A>C	p.Thr274Pro	13.4	9.93	18.2	0.687	0.188	2.51
MYBPC3	11	47369229	C	A	275	8/35	c.824G>T	p.Ser275Ile	13.4	9.9	18.1	0.469	0.124	1.78
MYBPC3	11	47369229	C	G	275	8/35	c.824G>C	p.Ser275Thr	13.4	9.9	18.1	0.237	0.0603	0.934
MYBPC3	11	47369229	C	T	275	8/35	c.824G>A	p.Ser275Asn	13.4	9.9	18.1	0.391	0.0997	1.54
MYBPC3	11	47369228	G	C	275	8/35	c.825C>G	p.Ser275Arg	13.4	9.9	18.1	1.16	0.343	3.91
MYBPC3	11	47369228	G	T	275	8/35	c.825C>A	p.Ser275Arg	13.4	9.9	18.1	1.16	0.343	3.91
MYBPC3	11	47369230	T	A	275	8/35	c.823A>T	p.Ser275Cys	13.4	9.9	18.1	1.85	0.552	6.22
MYBPC3	11	47369230	T	C	275	8/35	c.823A>G	p.Ser275Gly	13.4	9.9	18.1	0.17	0.0414	0.702
MYBPC3	11	47369230	T	G	275	8/35	c.823A>C	p.Ser275Arg	13.4	9.9	18.1	1.88	0.565	6.28
MYBPC3	11	47369226	A	C	276	8/35	c.827T>G	p.Leu276Arg	13.4	9.87	18.1	1.5	0.438	5.11
MYBPC3	11	47369226	A	G	276	8/35	c.827T>C	p.Leu276Pro	13.4	9.87	18.1	1.22	0.347	4.27
MYBPC3	11	47369226	A	T	276	8/35	c.827T>A	p.Leu276Gln	13.4	9.87	18.1	0.576	0.156	2.12
MYBPC3	11	47369227	G	C	276	8/35	c.826C>G	p.Leu276Val	13.4	9.87	18.1	0.928	0.241	3.57
MYBPC3	11	47369227	G	T	276	8/35	c.826C>A	p.Leu276Met	13.4	9.87	18.1	0.426	0.11	1.66
MYBPC3	11	47369224	C	A	277	8/35	c.829G>T	p.Ala277Ser	13.3	9.84	18.1	0.725	0.213	2.47
MYBPC3	11	47369224	C	G	277	8/35	c.829G>C	p.Ala277Pro	13.3	9.84	18.1	0.215	0.0579	0.8
MYBPC3	11	47369224	C	T	277	8/35	c.829G>A	p.Ala277Thr	13.3	9.84	18.1	0.812	0.206	3.2
MYBPC3	11	47369223	G	A	277	8/35	c.830C>T	p.Ala277Val	13.3	9.84	18.1	0.115	0.027	0.489
MYBPC3	11	47369223	G	C	277	8/35	c.830C>G	p.Ala277Gly	13.3	9.84	18.1	0.151	0.0411	0.553
MYBPC3	11	47369223	G	T	277	8/35	c.830C>A	p.Ala277Asp	13.3	9.84	18.1	0.353	0.0903	1.38
MYBPC3	11	47369220	C	T	278	8/35	c.833G>A	p.Gly278Glu	13.3	9.81	18.1	1.2	0.274	5.27
MYBPC3	11	47369220	C	A	278	8/35	c.833G>T	p.Gly278Val	13.3	9.81	18.1	0.588	0.149	2.32
MYBPC3	11	47369220	C	G	278	8/35	c.833G>C	p.Gly278Ala	13.3	9.81	18.1	0.498	0.123	2.02
MYBPC3	11	47369221	C	G	278	8/35	c.832G>C	p.Gly278Arg	13.3	9.81	18.1	0.968	0.302	3.11
MYBPC3	11	47369221	C	T	278	8/35	c.832G>A	p.Gly278Arg	13.3	9.81	18.1	0.978	0.303	3.16
MYBPC3	11	47369217	C	G	279	8/35	c.836G>C	p.Gly279Ala	13.3	9.77	18	0.932	0.24	3.61
MYBPC3	11	47369217	C	A	279	8/35	c.836G>T	p.Gly279Val	13.3	9.77	18	0.556	0.143	2.15
MYBPC3	11	47369217	C	T	279	8/35	c.836G>A	p.Gly279Asp	13.3	9.77	18	0.129	0.0312	0.532
MYBPC3	11	47369218	C	A	279	8/35	c.835G>T	p.Gly279Cys	13.3	9.77	18	0.0259	0.00526	0.128
MYBPC3	11	47369218	C	G	279	8/35	c.835G>C	p.Gly279Arg	13.3	9.77	18	0.233	0.0632	0.858
MYBPC3	11	47369218	C	T	279	8/35	c.835G>A	p.Gly279Ser	13.3	9.77	18	0.271	0.0739	0.993
MYBPC3	11	47369214	C	A	280	8/35	c.839G>T	p.Gly280Val	13.2	9.73	18	0.254	0.0556	1.16
MYBPC3	11	47369214	C	G	280	8/35	c.839G>C	p.Gly280Ala	13.2	9.73	18	0.704	0.171	2.9
MYBPC3	11	47369214	C	T	280	8/35	c.839G>A	p.Gly280Asp	13.2	9.73	18	0.438	0.0964	1.99
MYBPC3	11	47369215	C	G	280	8/35	c.838G>C	p.Gly280Arg	13.2	9.73	18	0.336	0.0701	1.61
MYBPC3	11	47369215	C	A	280	8/35	c.838G>T	p.Gly280Cys	13.2	9.73	18	0.023	0.00462	0.114
MYBPC3	11	47369215	C	T	280	8/35	c.838G>A	p.Gly280Ser	13.2	9.73	18	1.16	0.301	4.45
MYBPC3	11	47369211	C	T	281	8/35	c.842G>A	p.Arg281Gln	13.2	9.69	18	0.104	0.0283	0.381
MYBPC3	11	47369211	C	A	281	8/35	c.842G>T	p.Arg281Leu	13.2	9.69	18	0.285	0.0783	1.04
MYBPC3	11	47369211	C	G	281	8/35	c.842G>C	p.Arg281Pro	13.2	9.69	18	0.911	0.269	3.09
MYBPC3	11	47369212	G	A	281	8/35	c.841C>T	p.Arg281Trp	13.2	9.69	18	0.133	0.0355	0.501
MYBPC3	11	47369212	G	C	281	8/35	c.841C>G	p.Arg281Gly	13.2	9.69	18	0.904	0.268	3.05
MYBPC3	11	47369208	C	T	282	8/35	c.845G>A	p.Arg282Gln	13.2	9.65	17.9	0.174	0.0388	0.785
MYBPC3	11	47369208	C	A	282	8/35	c.845G>T	p.Arg282Leu	13.2	9.65	17.9	0.723	0.197	2.66
MYBPC3	11	47369208	C	G	282	8/35	c.845G>C	p.Arg282Pro	13.2	9.65	17.9	0.579	0.158	2.11
MYBPC3	11	47369209	G	A	282	8/35	c.844C>T	p.Arg282Trp	13.2	9.65	17.9	0.12	0.0269	0.531
MYBPC3	11	47369209	G	C	282	8/35	c.844C>G	p.Arg282Gly	13.2	9.65	17.9	0.738	0.192	2.83
MYBPC3	11	47369205	A	C	283	8/35	c.848T>G	p.Ile283Ser	13.1	9.61	17.9	0.0457	0.00834	0.25
MYBPC3	11	47369205	A	G	283	8/35	c.848T>C	p.Ile283Thr	13.1	9.61	17.9	0.309	0.0799	1.19
MYBPC3	11	47369205	A	T	283	8/35	c.848T>A	p.Ile283Asn	13.1	9.61	17.9	0.0308	0.00527	0.18
MYBPC3	11	47369204	G	C	283	8/35	c.849C>G	p.Ile283Met	13.1	9.61	17.9	0.0996	0.0255	0.389
MYBPC3	11	47369206	T	A	283	8/35	c.847A>T	p.Ile283Phe	13.1	9.61	17.9	0.179	0.0432	0.743
MYBPC3	11	47369206	T	C	283	8/35	c.847A>G	p.Ile283Val	13.1	9.61	17.9	1.36	0.36	5.15
MYBPC3	11	47369206	T	G	283	8/35	c.847A>C	p.Ile283Leu	13.1	9.61	17.9	0.144	0.0369	0.563
MYBPC3	11	47369030	A	C	284	9/35	c.852T>G	p.Ser284Arg	13.1	9.57	17.8	0.0951	0.0191	0.472
MYBPC3	11	47369030	A	T	284	9/35	c.852T>A	p.Ser284Arg	13.1	9.57	17.8	0.0951	0.0191	0.472
MYBPC3	11	47369202	C	A	284	8/35	c.851G>T	p.Ser284Ile	13.1	9.57	17.8	0.216	0.0479	0.974
MYBPC3	11	47369202	C	G	284	8/35	c.851G>C	p.Ser284Thr	13.1	9.57	17.8	0.0766	0.0158	0.372
MYBPC3	11	47369202	C	T	284	8/35	c.851G>A	p.Ser284Asn	13.1	9.57	17.8	0.071	0.015	0.335
MYBPC3	11	47369203	T	A	284	8/35	c.850A>T	p.Ser284Cys	13.1	9.57	17.8	0.275	0.0745	1.01
MYBPC3	11	47369203	T	C	284	8/35	c.850A>G	p.Ser284Gly	13.1	9.57	17.8	0.0734	0.0173	0.311
MYBPC3	11	47369203	T	G	284	8/35	c.850A>C	p.Ser284Arg	13.1	9.57	17.8	0.207	0.0476	0.903
MYBPC3	11	47369027	A	C	285	9/35	c.855T>G	p.Asp285Glu	13	9.53	17.8	0.252	0.0552	1.15
MYBPC3	11	47369027	A	T	285	9/35	c.855T>A	p.Asp285Glu	13	9.53	17.8	0.25	0.0547	1.14
MYBPC3	11	47369029	C	T	285	9/35	c.853G>A	p.Asp285Asn	13	9.53	17.8	1.29	0.354	4.68
MYBPC3	11	47369029	C	A	285	9/35	c.853G>T	p.Asp285Tyr	13	9.53	17.8	1.58	0.465	5.36
MYBPC3	11	47369029	C	G	285	9/35	c.853G>C	p.Asp285His	13	9.53	17.8	0.955	0.275	3.32
MYBPC3	11	47369028	T	A	285	9/35	c.854A>T	p.Asp285Val	13	9.53	17.8	1.57	0.458	5.41
MYBPC3	11	47369028	T	C	285	9/35	c.854A>G	p.Asp285Gly	13	9.53	17.8	0.328	0.0776	1.38
MYBPC3	11	47369028	T	G	285	9/35	c.854A>C	p.Asp285Ala	13	9.53	17.8	0.974	0.254	3.73
MYBPC3	11	47369025	C	A	286	9/35	c.857G>T	p.Ser286Ile	13	9.48	17.8	0.183	0.0424	0.789
MYBPC3	11	47369025	C	G	286	9/35	c.857G>C	p.Ser286Thr	13	9.48	17.8	0.184	0.0466	0.729
MYBPC3	11	47369025	C	T	286	9/35	c.857G>A	p.Ser286Asn	13	9.48	17.8	0.209	0.0507	0.864
MYBPC3	11	47369024	G	C	286	9/35	c.858C>G	p.Ser286Arg	13	9.48	17.8	0.105	0.0208	0.527
MYBPC3	11	47369024	G	T	286	9/35	c.858C>A	p.Ser286Arg	13	9.48	17.8	0.104	0.0206	0.524
MYBPC3	11	47369026	T	A	286	9/35	c.856A>T	p.Ser286Cys	13	9.48	17.8	1.05	0.264	4.21
MYBPC3	11	47369026	T	C	286	9/35	c.856A>G	p.Ser286Gly	13	9.48	17.8	0.248	0.0485	1.27
MYBPC3	11	47369026	T	G	286	9/35	c.856A>C	p.Ser286Arg	13	9.48	17.8	0.247	0.0559	1.09
MYBPC3	11	47369021	A	C	287	9/35	c.861T>G	p.His287Gln	12.9	9.43	17.7	0.322	0.0453	2.29
MYBPC3	11	47369021	A	T	287	9/35	c.861T>A	p.His287Gln	12.9	9.43	17.7	0.32	0.045	2.27
MYBPC3	11	47369023	G	A	287	9/35	c.859C>T	p.His287Tyr	12.9	9.43	17.7	0.152	0.0313	0.736
MYBPC3	11	47369023	G	C	287	9/35	c.859C>G	p.His287Asp	12.9	9.43	17.7	0.0591	0.0113	0.31
MYBPC3	11	47369023	G	T	287	9/35	c.859C>A	p.His287Asn	12.9	9.43	17.7	0.22	0.0536	0.901
MYBPC3	11	47369022	T	A	287	9/35	c.860A>T	p.His287Leu	12.9	9.43	17.7	0.279	0.0611	1.28
MYBPC3	11	47369022	T	C	287	9/35	c.860A>G	p.His287Arg	12.9	9.43	17.7	0.0595	0.0114	0.311
MYBPC3	11	47369022	T	G	287	9/35	c.860A>C	p.His287Pro	12.9	9.43	17.7	0.209	0.045	0.973
MYBPC3	11	47369018	C	A	288	9/35	c.864G>T	p.Glu288Asp	12.9	9.39	17.6	0.723	0.171	3.05
MYBPC3	11	47369018	C	G	288	9/35	c.864G>C	p.Glu288Asp	12.9	9.39	17.6	0.723	0.171	3.05
MYBPC3	11	47369020	C	T	288	9/35	c.862G>A	p.Glu288Lys	12.9	9.39	17.6	0.0411	0.00763	0.221
MYBPC3	11	47369020	C	G	288	9/35	c.862G>C	p.Glu288Gln	12.9	9.39	17.6	2.53	0.599	10.6
MYBPC3	11	47369019	T	A	288	9/35	c.863A>T	p.Glu288Val	12.9	9.39	17.6	0.525	0.121	2.28
MYBPC3	11	47369019	T	C	288	9/35	c.863A>G	p.Glu288Gly	12.9	9.39	17.6	0.303	0.066	1.39
MYBPC3	11	47369019	T	G	288	9/35	c.863A>C	p.Glu288Ala	12.9	9.39	17.6	0.203	0.0448	0.923
MYBPC3	11	47369017	C	T	289	9/35	c.865G>A	p.Asp289Asn	12.8	9.34	17.6	0.14	0.026	0.753
MYBPC3	11	47369017	C	A	289	9/35	c.865G>T	p.Asp289Tyr	12.8	9.34	17.6	0.866	0.215	3.49
MYBPC3	11	47369017	C	G	289	9/35	c.865G>C	p.Asp289His	12.8	9.34	17.6	0.77	0.17	3.49
MYBPC3	11	47369015	G	C	289	9/35	c.867C>G	p.Asp289Glu	12.8	9.34	17.6	2.39	0.441	12.9
MYBPC3	11	47369015	G	T	289	9/35	c.867C>A	p.Asp289Glu	12.8	9.34	17.6	2.39	0.441	12.9
MYBPC3	11	47369016	T	A	289	9/35	c.866A>T	p.Asp289Val	12.8	9.34	17.6	0.348	0.0804	1.51
MYBPC3	11	47369016	T	C	289	9/35	c.866A>G	p.Asp289Gly	12.8	9.34	17.6	0.784	0.164	3.74
MYBPC3	11	47369016	T	G	289	9/35	c.866A>C	p.Asp289Ala	12.8	9.34	17.6	0.194	0.0431	0.877
MYBPC3	11	47369013	G	A	290	9/35	c.869C>T	p.Thr290Ile	12.8	9.29	17.5	1.18	0.264	5.29
MYBPC3	11	47369013	G	C	290	9/35	c.869C>G	p.Thr290Ser	12.8	9.29	17.5	0.811	0.155	4.26
MYBPC3	11	47369013	G	T	290	9/35	c.869C>A	p.Thr290Asn	12.8	9.29	17.5	0.574	0.134	2.45
MYBPC3	11	47369014	T	C	290	9/35	c.868A>G	p.Thr290Ala	12.8	9.29	17.5	0.15	0.0195	1.16
MYBPC3	11	47369014	T	A	290	9/35	c.868A>T	p.Thr290Ser	12.8	9.29	17.5	0.377	0.0665	2.14
MYBPC3	11	47369014	T	G	290	9/35	c.868A>C	p.Thr290Pro	12.8	9.29	17.5	0.316	0.0619	1.62
MYBPC3	11	47369010	C	A	291	9/35	c.872G>T	p.Gly291Val	12.7	9.24	17.5	0.63	0.161	2.47
MYBPC3	11	47369010	C	G	291	9/35	c.872G>C	p.Gly291Ala	12.7	9.24	17.5	0.969	0.214	4.38
MYBPC3	11	47369010	C	T	291	9/35	c.872G>A	p.Gly291Glu	12.7	9.24	17.5	0.187	0.0507	0.692
MYBPC3	11	47369011	C	A	291	9/35	c.871G>T	p.Gly291Trp	12.7	9.24	17.5	1.45	0.364	5.78
MYBPC3	11	47369011	C	G	291	9/35	c.871G>C	p.Gly291Arg	12.7	9.24	17.5	0.567	0.147	2.18
MYBPC3	11	47369011	C	T	291	9/35	c.871G>A	p.Gly291Arg	12.7	9.24	17.5	0.573	0.149	2.21
MYBPC3	11	47369006	A	C	292	9/35	c.876T>G	p.Ile292Met	12.6	9.19	17.4	1.38	0.354	5.35
MYBPC3	11	47369007	A	C	292	9/35	c.875T>G	p.Ile292Ser	12.6	9.19	17.4	1.4	0.322	6.1
MYBPC3	11	47369007	A	G	292	9/35	c.875T>C	p.Ile292Thr	12.6	9.19	17.4	1.25	0.253	6.14
MYBPC3	11	47369007	A	T	292	9/35	c.875T>A	p.Ile292Asn	12.6	9.19	17.4	0.33	0.0661	1.65
MYBPC3	11	47369008	T	A	292	9/35	c.874A>T	p.Ile292Phe	12.6	9.19	17.4	0.546	0.125	2.38
MYBPC3	11	47369008	T	C	292	9/35	c.874A>G	p.Ile292Val	12.6	9.19	17.4	1.19	0.247	5.76
MYBPC3	11	47369008	T	G	292	9/35	c.874A>C	p.Ile292Leu	12.6	9.19	17.4	0.231	0.0617	0.866
MYBPC3	11	47369004	A	C	293	9/35	c.878T>G	p.Leu293Arg	12.6	9.14	17.4	26	11.3	59.9
MYBPC3	11	47369004	A	G	293	9/35	c.878T>C	p.Leu293Pro	12.6	9.14	17.4	10.5	4.4	25
MYBPC3	11	47369004	A	T	293	9/35	c.878T>A	p.Leu293Gln	12.6	9.14	17.4	12.2	5.03	29.6
MYBPC3	11	47369005	G	C	293	9/35	c.877C>G	p.Leu293Val	12.6	9.14	17.4	7.56	2.61	21.9
MYBPC3	11	47369005	G	T	293	9/35	c.877C>A	p.Leu293Met	12.6	9.14	17.4	5.42	2.11	13.9
MYBPC3	11	47369002	C	A	294	9/35	c.880G>T	p.Asp294Tyr	12.5	9.08	17.3	4	1.47	10.9
MYBPC3	11	47369002	C	G	294	9/35	c.880G>C	p.Asp294His	12.5	9.08	17.3	3.27	0.997	10.7
MYBPC3	11	47369002	C	T	294	9/35	c.880G>A	p.Asp294Asn	12.5	9.08	17.3	1.95	0.441	8.65
MYBPC3	11	47369000	G	C	294	9/35	c.882C>G	p.Asp294Glu	12.5	9.08	17.3	0.161	0.0372	0.699
MYBPC3	11	47369000	G	T	294	9/35	c.882C>A	p.Asp294Glu	12.5	9.08	17.3	0.161	0.0372	0.699
MYBPC3	11	47369001	T	A	294	9/35	c.881A>T	p.Asp294Val	12.5	9.08	17.3	4.07	1.41	11.8
MYBPC3	11	47369001	T	C	294	9/35	c.881A>G	p.Asp294Gly	12.5	9.08	17.3	3.38	1.11	10.3
MYBPC3	11	47369001	T	G	294	9/35	c.881A>C	p.Asp294Ala	12.5	9.08	17.3	2.45	0.821	7.32
MYBPC3	11	47368998	A	G	295	9/35	c.884T>C	p.Phe295Ser	12.5	9.03	17.2	3.78	1.6	8.93
MYBPC3	11	47368998	A	C	295	9/35	c.884T>G	p.Phe295Cys	12.5	9.03	17.2	7.32	3.29	16.3
MYBPC3	11	47368998	A	T	295	9/35	c.884T>A	p.Phe295Tyr	12.5	9.03	17.2	1.04	0.408	2.63
MYBPC3	11	47368999	A	C	295	9/35	c.883T>G	p.Phe295Val	12.5	9.03	17.2	3.7	1.52	9.04
MYBPC3	11	47368999	A	G	295	9/35	c.883T>C	p.Phe295Leu	12.5	9.03	17.2	1.3	0.528	3.19
MYBPC3	11	47368999	A	T	295	9/35	c.883T>A	p.Phe295Ile	12.5	9.03	17.2	2.11	0.796	5.57
MYBPC3	11	47368997	G	C	295	9/35	c.885C>G	p.Phe295Leu	12.5	9.03	17.2	0.572	0.208	1.57
MYBPC3	11	47368997	G	T	295	9/35	c.885C>A	p.Phe295Leu	12.5	9.03	17.2	0.572	0.208	1.57
MYBPC3	11	47368995	C	A	296	9/35	c.887G>T	p.Ser296Ile	12.4	8.98	17.2	4.26	1.88	9.66
MYBPC3	11	47368995	C	G	296	9/35	c.887G>C	p.Ser296Thr	12.4	8.98	17.2	1.4	0.478	4.11
MYBPC3	11	47368995	C	T	296	9/35	c.887G>A	p.Ser296Asn	12.4	8.98	17.2	0.571	0.184	1.77
MYBPC3	11	47368994	G	C	296	9/35	c.888C>G	p.Ser296Arg	12.4	8.98	17.2	0.126	0.037	0.431
MYBPC3	11	47368994	G	T	296	9/35	c.888C>A	p.Ser296Arg	12.4	8.98	17.2	0.125	0.0365	0.426
MYBPC3	11	47368996	T	C	296	9/35	c.886A>G	p.Ser296Gly	12.4	8.98	17.2	0.135	0.04	0.456
MYBPC3	11	47368996	T	A	296	9/35	c.886A>T	p.Ser296Cys	12.4	8.98	17.2	1.45	0.556	3.78
MYBPC3	11	47368996	T	G	296	9/35	c.886A>C	p.Ser296Arg	12.4	8.98	17.2	0.14	0.0415	0.475
MYBPC3	11	47368993	A	C	297	9/35	c.889T>G	p.Ser297Ala	12.3	8.92	17.1	1.18	0.348	3.98
MYBPC3	11	47368993	A	G	297	9/35	c.889T>C	p.Ser297Pro	12.3	8.92	17.1	1.06	0.326	3.45
MYBPC3	11	47368993	A	T	297	9/35	c.889T>A	p.Ser297Thr	12.3	8.92	17.1	3.2	0.925	11.1
MYBPC3	11	47368992	G	A	297	9/35	c.890C>T	p.Ser297Leu	12.3	8.92	17.1	0.0452	0.01	0.204
MYBPC3	11	47368989	A	C	298	9/35	c.893T>G	p.Leu298Arg	12.3	8.87	17	5.25	2.22	12.4
MYBPC3	11	47368989	A	G	298	9/35	c.893T>C	p.Leu298Pro	12.3	8.87	17	24.5	10.8	55.4
MYBPC3	11	47368989	A	T	298	9/35	c.893T>A	p.Leu298Gln	12.3	8.87	17	8.71	3.91	19.4
MYBPC3	11	47368990	G	C	298	9/35	c.892C>G	p.Leu298Val	12.3	8.87	17	3.47	1.29	9.35
MYBPC3	11	47368990	G	T	298	9/35	c.892C>A	p.Leu298Met	12.3	8.87	17	6.29	2.62	15.1
MYBPC3	11	47368986	A	C	299	9/35	c.896T>G	p.Leu299Arg	12.2	8.81	16.9	4.3	1.78	10.4
MYBPC3	11	47368986	A	G	299	9/35	c.896T>C	p.Leu299Pro	12.2	8.81	16.9	10.9	5.07	23.5
MYBPC3	11	47368986	A	T	299	9/35	c.896T>A	p.Leu299Gln	12.2	8.81	16.9	3.13	1.29	7.59
MYBPC3	11	47368987	G	C	299	9/35	c.895C>G	p.Leu299Val	12.2	8.81	16.9	0.33	0.101	1.08
MYBPC3	11	47368987	G	T	299	9/35	c.895C>A	p.Leu299Met	12.2	8.81	16.9	0.971	0.269	3.5
MYBPC3	11	47368982	T	A	300	9/35	c.900A>T	p.Lys300Asn	12.2	8.75	16.9	2.46	0.728	8.3
MYBPC3	11	47368982	T	G	300	9/35	c.900A>C	p.Lys300Asn	12.2	8.75	16.9	2.46	0.728	8.3
MYBPC3	11	47368983	T	A	300	9/35	c.899A>T	p.Lys300Ile	12.2	8.75	16.9	2.98	0.97	9.15
MYBPC3	11	47368983	T	C	300	9/35	c.899A>G	p.Lys300Arg	12.2	8.75	16.9	8.08	2.18	30
MYBPC3	11	47368983	T	G	300	9/35	c.899A>C	p.Lys300Thr	12.2	8.75	16.9	1.75	0.55	5.54
MYBPC3	11	47368984	T	C	300	9/35	c.898A>G	p.Lys300Glu	12.2	8.75	16.9	0.845	0.223	3.19
MYBPC3	11	47368984	T	G	300	9/35	c.898A>C	p.Lys300Gln	12.2	8.75	16.9	1.3	0.341	4.96
MYBPC3	11	47368979	C	G	301	9/35	c.903G>C	p.Lys301Asn	12.1	8.7	16.8	0.102	0.0261	0.395
MYBPC3	11	47368979	C	A	301	9/35	c.903G>T	p.Lys301Asn	12.1	8.7	16.8	0.102	0.0261	0.395
MYBPC3	11	47368980	T	A	301	9/35	c.902A>T	p.Lys301Met	12.1	8.7	16.8	1.7	0.641	4.48
MYBPC3	11	47368980	T	C	301	9/35	c.902A>G	p.Lys301Arg	12.1	8.7	16.8	9.21	2.66	31.9
MYBPC3	11	47368980	T	G	301	9/35	c.902A>C	p.Lys301Thr	12.1	8.7	16.8	1.35	0.487	3.77
MYBPC3	11	47368981	T	G	301	9/35	c.901A>C	p.Lys301Gln	12.1	8.7	16.8	0.307	0.0843	1.12
MYBPC3	11	47368981	T	C	301	9/35	c.901A>G	p.Lys301Glu	12.1	8.7	16.8	0.396	0.108	1.44
MYBPC3	11	47368977	C	T	302	9/35	c.905G>A	p.Arg302Lys	12	8.64	16.7	3.65	1.01	13.2
MYBPC3	11	47368977	C	A	302	9/35	c.905G>T	p.Arg302Ile	12	8.64	16.7	0.549	0.162	1.85
MYBPC3	11	47368977	C	G	302	9/35	c.905G>C	p.Arg302Thr	12	8.64	16.7	0.0499	0.0104	0.239
MYBPC3	11	47368580	T	A	302	10/35	c.906A>T	p.Arg302Ser	12	8.64	16.7	0.034	0.00721	0.16
MYBPC3	11	47368580	T	G	302	10/35	c.906A>C	p.Arg302Ser	12	8.64	16.7	0.034	0.00721	0.16
MYBPC3	11	47368978	T	C	302	9/35	c.904A>G	p.Arg302Gly	12	8.64	16.7	0.529	0.15	1.87
MYBPC3	11	47368579	C	A	303	10/35	c.907G>T	p.Asp303Tyr	12	8.58	16.7	0.121	0.0277	0.527
MYBPC3	11	47368579	C	G	303	10/35	c.907G>C	p.Asp303His	12	8.58	16.7	0.257	0.0673	0.982
MYBPC3	11	47368579	C	T	303	10/35	c.907G>A	p.Asp303Asn	12	8.58	16.7	5.01	1.26	19.9
MYBPC3	11	47368195	G	C	303	11/35	c.909C>G	p.Asp303Glu	12	8.58	16.7	0.322	0.0608	1.7
MYBPC3	11	47368195	G	T	303	11/35	c.909C>A	p.Asp303Glu	12	8.58	16.7	0.334	0.0631	1.77
MYBPC3	11	47368578	T	A	303	10/35	c.908A>T	p.Asp303Val	12	8.58	16.7	0.0415	0.00787	0.219
MYBPC3	11	47368578	T	C	303	10/35	c.908A>G	p.Asp303Gly	12	8.58	16.7	0.0495	0.00975	0.251
MYBPC3	11	47368578	T	G	303	10/35	c.908A>C	p.Asp303Ala	12	8.58	16.7	0.0994	0.0222	0.444
MYBPC3	11	47368192	A	C	304	11/35	c.912T>G	p.Ser304Arg	11.9	8.53	16.6	0.101	0.0169	0.602
MYBPC3	11	47368192	A	T	304	11/35	c.912T>A	p.Ser304Arg	11.9	8.53	16.6	0.0998	0.0167	0.596
MYBPC3	11	47368193	C	A	304	11/35	c.911G>T	p.Ser304Ile	11.9	8.53	16.6	0.0316	0.00651	0.153
MYBPC3	11	47368193	C	G	304	11/35	c.911G>C	p.Ser304Thr	11.9	8.53	16.6	0.0314	0.00644	0.153
MYBPC3	11	47368193	C	T	304	11/35	c.911G>A	p.Ser304Asn	11.9	8.53	16.6	0.0529	0.0107	0.261
MYBPC3	11	47368194	T	A	304	11/35	c.910A>T	p.Ser304Cys	11.9	8.53	16.6	0.737	0.195	2.78
MYBPC3	11	47368194	T	C	304	11/35	c.910A>G	p.Ser304Gly	11.9	8.53	16.6	0.132	0.03	0.577
MYBPC3	11	47368194	T	G	304	11/35	c.910A>C	p.Ser304Arg	11.9	8.53	16.6	0.0511	0.0112	0.233
MYBPC3	11	47368190	A	C	305	11/35	c.914T>G	p.Phe305Cys	11.8	8.47	16.5	0.0116	0.00217	0.0618
MYBPC3	11	47368190	A	G	305	11/35	c.914T>C	p.Phe305Ser	11.8	8.47	16.5	0.126	0.0268	0.588
MYBPC3	11	47368190	A	T	305	11/35	c.914T>A	p.Phe305Tyr	11.8	8.47	16.5	0.0855	0.0174	0.421
MYBPC3	11	47368191	A	C	305	11/35	c.913T>G	p.Phe305Val	11.8	8.47	16.5	0.0544	0.0115	0.257
MYBPC3	11	47368191	A	G	305	11/35	c.913T>C	p.Phe305Leu	11.8	8.47	16.5	0.0537	0.0124	0.233
MYBPC3	11	47368191	A	T	305	11/35	c.913T>A	p.Phe305Ile	11.8	8.47	16.5	0.0896	0.0199	0.404
MYBPC3	11	47368189	G	C	305	11/35	c.915C>G	p.Phe305Leu	11.8	8.47	16.5	0.0378	0.00787	0.182
MYBPC3	11	47368189	G	T	305	11/35	c.915C>A	p.Phe305Leu	11.8	8.47	16.5	0.0378	0.00787	0.182
MYBPC3	11	47368187	C	T	306	11/35	c.917G>A	p.Arg306Gln	11.8	8.41	16.4	0.0651	0.0128	0.331
MYBPC3	11	47368187	C	A	306	11/35	c.917G>T	p.Arg306Leu	11.8	8.41	16.4	0.0475	0.00833	0.271
MYBPC3	11	47368187	C	G	306	11/35	c.917G>C	p.Arg306Pro	11.8	8.41	16.4	0.0623	0.0112	0.345
MYBPC3	11	47368188	G	A	306	11/35	c.916C>T	p.Arg306Trp	11.8	8.41	16.4	0.0282	0.00543	0.146
MYBPC3	11	47368188	G	C	306	11/35	c.916C>G	p.Arg306Gly	11.8	8.41	16.4	0.337	0.0621	1.83
MYBPC3	11	47368184	G	A	307	11/35	c.920C>T	p.Thr307Ile	11.7	8.36	16.3	0.159	0.0332	0.757
MYBPC3	11	47368184	G	C	307	11/35	c.920C>G	p.Thr307Ser	11.7	8.36	16.3	0.0294	0.00466	0.186
MYBPC3	11	47368184	G	T	307	11/35	c.920C>A	p.Thr307Asn	11.7	8.36	16.3	0.0841	0.0165	0.427
MYBPC3	11	47368185	T	A	307	11/35	c.919A>T	p.Thr307Ser	11.7	8.36	16.3	0.0319	0.00572	0.177
MYBPC3	11	47368185	T	C	307	11/35	c.919A>G	p.Thr307Ala	11.7	8.36	16.3	0.141	0.0319	0.62
MYBPC3	11	47368185	T	G	307	11/35	c.919A>C	p.Thr307Pro	11.7	8.36	16.3	0.303	0.0586	1.57
MYBPC3	11	47368181	G	A	308	11/35	c.923C>T	p.Pro308Leu	11.6	8.3	16.3	0.221	0.052	0.941
MYBPC3	11	47368181	G	C	308	11/35	c.923C>G	p.Pro308Arg	11.6	8.3	16.3	0.095	0.0191	0.472
MYBPC3	11	47368181	G	T	308	11/35	c.923C>A	p.Pro308Gln	11.6	8.3	16.3	0.0293	0.00572	0.15
MYBPC3	11	47368182	G	A	308	11/35	c.922C>T	p.Pro308Ser	11.6	8.3	16.3	0.129	0.0278	0.596
MYBPC3	11	47368182	G	C	308	11/35	c.922C>G	p.Pro308Ala	11.6	8.3	16.3	0.0561	0.0106	0.297
MYBPC3	11	47368182	G	T	308	11/35	c.922C>A	p.Pro308Thr	11.6	8.3	16.3	0.0803	0.0171	0.378
MYBPC3	11	47367921	C	A	309	12/35	c.927G>T	p.Arg309Ser	11.6	8.24	16.2	0.249	0.0704	0.881
MYBPC3	11	47367921	C	G	309	12/35	c.927G>C	p.Arg309Ser	11.6	8.24	16.2	0.256	0.0728	0.901
MYBPC3	11	47368178	C	A	309	11/35	c.926G>T	p.Arg309Met	11.6	8.24	16.2	0.598	0.159	2.25
MYBPC3	11	47368178	C	G	309	11/35	c.926G>C	p.Arg309Thr	11.6	8.24	16.2	0.181	0.0415	0.791
MYBPC3	11	47368178	C	T	309	11/35	c.926G>A	p.Arg309Lys	11.6	8.24	16.2	0.036	0.00573	0.226
MYBPC3	11	47368179	T	A	309	11/35	c.925A>T	p.Arg309Trp	11.6	8.24	16.2	0.268	0.0651	1.11
MYBPC3	11	47368179	T	C	309	11/35	c.925A>G	p.Arg309Gly	11.6	8.24	16.2	0.114	0.0163	0.801
MYBPC3	11	47367920	C	A	310	12/35	c.928G>T	p.Asp310Tyr	11.5	8.19	16.1	0.287	0.0876	0.937
MYBPC3	11	47367920	C	G	310	12/35	c.928G>C	p.Asp310His	11.5	8.19	16.1	0.526	0.145	1.91
MYBPC3	11	47367920	C	T	310	12/35	c.928G>A	p.Asp310Asn	11.5	8.19	16.1	0.854	0.258	2.83
MYBPC3	11	47367918	G	C	310	12/35	c.930C>G	p.Asp310Glu	11.5	8.19	16.1	0.659	0.175	2.47
MYBPC3	11	47367918	G	T	310	12/35	c.930C>A	p.Asp310Glu	11.5	8.19	16.1	0.636	0.169	2.4
MYBPC3	11	47367919	T	C	310	12/35	c.929A>G	p.Asp310Gly	11.5	8.19	16.1	0.701	0.198	2.49
MYBPC3	11	47367919	T	A	310	12/35	c.929A>T	p.Asp310Val	11.5	8.19	16.1	0.641	0.201	2.05
[truncated: 24,883 more rows]
